# Supplementary material for: Improved SARS-CoV-2 sequencing surveillance allows the identification of new variants and signatures in infected patients
Source: Genome Med. 2022 Aug 12;14:90. doi: 10.1186/s13073-022-01098-8 (PMC9372932; doi:10.1186/s13073-022-01098-8)
Supplement: Supplementary file 2 — Additional file 2: Supplementary tables 1-6. Extended table 1: Cost details for each solution. Extended table 2: Summary of all data produced. Extended table 3: List of the 6970 mutations found in this study, sorted by position along the Sars-CoV-2 genome. Extended table 4: List of the 194 mutations first detected in Campania, sorted by position along the Sars-CoV-2 genome. Extended table 5: List of lineages first detected in Campania. Extended table 6: World distribution of lineages first detected in Campania. Extended table 7: List of 161 genes correlated with viral load. [file 13073_2022_1098_MOESM2_ESM.xlsx]

## Sheet: Table S1
Supplementary table 1: Cost details for each solution
		Amount of reagent used (relative to standard solution)
Step	Reagent relative cost	Standard	Solution A - 192 samples	Solution A - 384 samples	Solution A - 192 samples	Solution B - 192 samples	Solution B - 768 samples	Solution A - 192 samples	Solution C - 384 samples	Solution C - 384 samples	Solution B - 384 samples
Library generation	0.616	1	0.5	0.5	0.5	0.25	0.25	0.125	0.125	0.125	0.25
Circularization	0.01	1	1	1	1	1	1	1	1	1	1
Sequencing reagents	0.374	1	0.5	0.25	0.125	0.5	0.125	0.5	0.25	0.125	0.25
Total	1	1	0.505	0.4115	0.36475	0.351	0.21075	0.274	0.1805	0.13375	0.2575

## Sheet: Table S2
Supplementary table 2: Summary of all data produced
Samples sequenced during 2020-2022	23973
Samples sequenced during 2020-2021	22228
Samples submitted to GIDAID during 2020-2021	18839
High quality genomes produced during 2020-2021	17193
Total number of samples processed with solution A at 10 million reads/sample	1069
Total number of samples processed with solution A at 5 million reads/sample	368
Total number of samples processed with solution B at 10 million reads/sample	20948
Total number of samples processed with solution B at 5 million reads/sample	772
Total number of samples processed with solution B at 2.5 million reads/sample	192 (simulated)
Total number of samples processed with solution C at 5 million reads/sample	816
Total number of samples processed with solution C at 2.5 million reads/sample	192 (simulated)

## Sheet: Table S3
Supplementary table 3: List of the 6970 mutations found in this study, sorted by position along the Sars-CoV-2 genome.
GISAID Annotation	Gene	Mutation
NSP1_G150S	ORF1ab	G150S
NSP1_A76V	ORF1ab	A76V
NSP1_M85del	ORF1ab	M85del
NSP1_I114T	ORF1ab	I114T
NSP1_P80S	ORF1ab	P80S
NSP1_V86D	ORF1ab	V86D
NSP1_A138V	ORF1ab	A138V
NSP1_D33N	ORF1ab	D33N
NSP1_E36G	ORF1ab	E36G
NSP1_G30S	ORF1ab	G30S
NSP1_N126S	ORF1ab	N126S
NSP1_R124C	ORF1ab	R124C
NSP1_R24C	ORF1ab	R24C
NSP1_V28L	ORF1ab	V28L
NSP1_P62L	ORF1ab	P62L
NSP1_T163A	ORF1ab	T163A
NSP1_D48E	ORF1ab	D48E
NSP1_G112S	ORF1ab	G112S
NSP1_F143del	ORF1ab	F143del
NSP1_K141del	ORF1ab	K141del
NSP1_S142del	ORF1ab	S142del
NSP1_E37D	ORF1ab	E37D
NSP1_V38F	ORF1ab	V38F
NSP1_T170I	ORF1ab	T170I
NSP1_D25E	ORF1ab	D25E
NSP1_M85V	ORF1ab	M85V
NSP1_H83del	ORF1ab	H83del
NSP1_G82del	ORF1ab	G82del
NSP1_V84del	ORF1ab	V84del
NSP1_H81Y	ORF1ab	H81Y
NSP1_D156Y	ORF1ab	D156Y
NSP1_H13Y	ORF1ab	H13Y
NSP1_H45Y	ORF1ab	H45Y
NSP1_L92F	ORF1ab	L92F
NSP1_G49C	ORF1ab	G49C
NSP1_D75N	ORF1ab	D75N
NSP1_V89I	ORF1ab	V89I
NSP1_R73C	ORF1ab	R73C
NSP1_E159del	ORF1ab	E159del
NSP1_V60I	ORF1ab	V60I
NSP1_L4F	ORF1ab	L4F
NSP1_G146C	ORF1ab	G146C
NSP1_G132S	ORF1ab	G132S
NSP1_H83Y	ORF1ab	H83Y
NSP1_E41G	ORF1ab	E41G
NSP1_R175H	ORF1ab	R175H
NSP1_H81R	ORF1ab	H81R
NSP1_E55D	ORF1ab	E55D
NSP1_L122F	ORF1ab	L122F
NSP1_E41K	ORF1ab	E41K
NSP1_A90V	ORF1ab	A90V
NSP1_H110Y	ORF1ab	H110Y
NSP1_G137S	ORF1ab	G137S
NSP1_L149F	ORF1ab	L149F
NSP1_V28I	ORF1ab	V28I
NSP1_M85I	ORF1ab	M85I
NSP1_L173F	ORF1ab	L173F
NSP1_P62S	ORF1ab	P62S
NSP1_I114V	ORF1ab	I114V
NSP1_N178S	ORF1ab	N178S
NSP1_A138T	ORF1ab	A138T
NSP1_R119H	ORF1ab	R119H
NSP1_E159K	ORF1ab	E159K
NSP1_E55stop	ORF1ab	E55stop
NSP1_S166G	ORF1ab	S166G
NSP1_H165Y	ORF1ab	H165Y
NSP1_E87D	ORF1ab	E87D
NSP1_L107F	ORF1ab	L107F
NSP1_E102K	ORF1ab	E102K
NSP1_S3G	ORF1ab	S3G
NSP1_V86F	ORF1ab	V86F
NSP1_A42V	ORF1ab	A42V
NSP1_G98V	ORF1ab	G98V
NSP1_L122I	ORF1ab	L122I
NSP1_D48Y	ORF1ab	D48Y
NSP1_E102V	ORF1ab	E102V
NSP1_P6L	ORF1ab	P6L
NSP1_E172G	ORF1ab	E172G
NSP1_L16F	ORF1ab	L16F
NSP1_E36D	ORF1ab	E36D
NSP1_K164N	ORF1ab	K164N
NSP1_V54del	ORF1ab	V54del
NSP1_A131V	ORF1ab	A131V
NSP1_K120N	ORF1ab	K120N
NSP1_Q96H	ORF1ab	Q96H
NSP1_V54I	ORF1ab	V54I
NSP1_M174I	ORF1ab	M174I
NSP1_R175C	ORF1ab	R175C
NSP1_M85L	ORF1ab	M85L
NSP1_F143I	ORF1ab	F143I
NSP1_K141E	ORF1ab	K141E
NSP1_ins141LI	ORF1ab	ins141LI
NSP1_S142N	ORF1ab	S142N
NSP1_E10V	ORF1ab	E10V
NSP1_R43C	ORF1ab	R43C
NSP1_G150C	ORF1ab	G150C
NSP1_H110R	ORF1ab	H110R
NSP1_V84I	ORF1ab	V84I
NSP1_G7S	ORF1ab	G7S
NSP1_R171C	ORF1ab	R171C
NSP1_L123I	ORF1ab	L123I
NSP1_T12I	ORF1ab	T12I
NSP1_V116L	ORF1ab	V116L
NSP1_V111M	ORF1ab	V111M
NSP1_E87K	ORF1ab	E87K
NSP1_E87Q	ORF1ab	E87Q
NSP1_D147Y	ORF1ab	D147Y
NSP1_E91Q	ORF1ab	E91Q
NSP1_H83R	ORF1ab	H83R
NSP1_F143L	ORF1ab	F143L
NSP1_G112C	ORF1ab	G112C
NSP1_E41D	ORF1ab	E41D
NSP1_E176G	ORF1ab	E176G
NSP1_E148D	ORF1ab	E148D
NSP1_R99H	ORF1ab	R99H
NSP1_V38A	ORF1ab	V38A
NSP1_V54L	ORF1ab	V54L
NSP1_P109H	ORF1ab	P109H
NSP1_R43H	ORF1ab	R43H
NSP1_A76S	ORF1ab	A76S
NSP1_Q66H	ORF1ab	Q66H
NSP1_G49D	ORF1ab	G49D
NSP1_T50I	ORF1ab	T50I
NSP1_P6S	ORF1ab	P6S
NSP1_D48G	ORF1ab	D48G
NSP1_S100C	ORF1ab	S100C
NSP1_P115L	ORF1ab	P115L
NSP1_H81Q	ORF1ab	H81Q
NSP1_L27F	ORF1ab	L27F
NSP1_E57K	ORF1ab	E57K
NSP1_R119C	ORF1ab	R119C
NSP1_K11R	ORF1ab	K11R
NSP1_A79V	ORF1ab	A79V
NSP1_E65K	ORF1ab	E65K
NSP1_G94C	ORF1ab	G94C
NSP1_D156G	ORF1ab	D156G
NSP1_Q66P	ORF1ab	Q66P
NSP1_L46F	ORF1ab	L46F
NSP1_C51S	ORF1ab	C51S
NSP1_E10K	ORF1ab	E10K
NSP1_V111L	ORF1ab	V111L
NSP1_E2G	ORF1ab	E2G
NSP1_R77Q	ORF1ab	R77Q
NSP1_K11stop	ORF1ab	K11stop
NSP1_V84A	ORF1ab	V84A
NSP1_N9S	ORF1ab	N9S
NSP1_G133D	ORF1ab	G133D
NSP1_V84L	ORF1ab	V84L
NSP1_V35M	ORF1ab	V35M
NSP1_E176K	ORF1ab	E176K
NSP1_T170N	ORF1ab	T170N
NSP1_R99C	ORF1ab	R99C
NSP2_L274F	ORF1ab	L274F
NSP2_Y316C	ORF1ab	Y316C
NSP2_G339S	ORF1ab	G339S
NSP2_T573I	ORF1ab	T573I
NSP2_D14A	ORF1ab	D14A
NSP2_S378P	ORF1ab	S378P
NSP2_P191S	ORF1ab	P191S
NSP2_Y49H	ORF1ab	Y49H
NSP2_L550F	ORF1ab	L550F
NSP2_S543F	ORF1ab	S543F
NSP2_P96S	ORF1ab	P96S
NSP2_A385V	ORF1ab	A385V
NSP2_G285S	ORF1ab	G285S
NSP2_N130S	ORF1ab	N130S
NSP2_V157I	ORF1ab	V157I
NSP2_T170I	ORF1ab	T170I
NSP2_L520F	ORF1ab	L520F
NSP2_P191L	ORF1ab	P191L
NSP2_K347E	ORF1ab	K347E
NSP2_T528I	ORF1ab	T528I
NSP2_S138L	ORF1ab	S138L
NSP2_G548C	ORF1ab	G548C
NSP2_T374N	ORF1ab	T374N
NSP2_N280D	ORF1ab	N280D
NSP2_E167K	ORF1ab	E167K
NSP2_G424S	ORF1ab	G424S
NSP2_S196L	ORF1ab	S196L
NSP2_A31V	ORF1ab	A31V
NSP2_A375V	ORF1ab	A375V
NSP2_S358L	ORF1ab	S358L
NSP2_T85I	ORF1ab	T85I
NSP2_A336V	ORF1ab	A336V
NSP2_N267T	ORF1ab	N267T
NSP2_N130K	ORF1ab	N130K
NSP2_L550H	ORF1ab	L550H
NSP2_K554T	ORF1ab	K554T
NSP2_S211F	ORF1ab	S211F
NSP2_V185A	ORF1ab	V185A
NSP2_A419V	ORF1ab	A419V
NSP2_I42V	ORF1ab	I42V
NSP2_C229S	ORF1ab	C229S
NSP2_Y420F	ORF1ab	Y420F
NSP2_V234A	ORF1ab	V234A
NSP2_S430L	ORF1ab	S430L
NSP2_L448F	ORF1ab	L448F
NSP2_R52H	ORF1ab	R52H
NSP2_E558G	ORF1ab	E558G
NSP2_I216M	ORF1ab	I216M
NSP2_A476V	ORF1ab	A476V
NSP2_P585L	ORF1ab	P585L
NSP2_T62A	ORF1ab	T62A
NSP2_H194Y	ORF1ab	H194Y
NSP2_R121L	ORF1ab	R121L
NSP2_P352S	ORF1ab	P352S
NSP2_P129L	ORF1ab	P129L
NSP2_V186F	ORF1ab	V186F
NSP2_S32L	ORF1ab	S32L
NSP2_M404V	ORF1ab	M404V
NSP2_R399K	ORF1ab	R399K
NSP2_I283V	ORF1ab	I283V
NSP2_P200S	ORF1ab	P200S
NSP2_P91S	ORF1ab	P91S
NSP2_L501F	ORF1ab	L501F
NSP2_T429I	ORF1ab	T429I
NSP2_T223I	ORF1ab	T223I
NSP2_N267I	ORF1ab	N267I
NSP2_E359D	ORF1ab	E359D
NSP2_L140F	ORF1ab	L140F
NSP2_T573A	ORF1ab	T573A
NSP2_T388I	ORF1ab	T388I
NSP2_S378F	ORF1ab	S378F
NSP2_I343L	ORF1ab	I343L
NSP2_N342K	ORF1ab	N342K
NSP2_E617G	ORF1ab	E617G
NSP2_T412I	ORF1ab	T412I
NSP2_R538I	ORF1ab	R538I
NSP2_P129S	ORF1ab	P129S
NSP2_A192V	ORF1ab	A192V
NSP2_V126F	ORF1ab	V126F
NSP2_R27C	ORF1ab	R27C
NSP2_F226Y	ORF1ab	F226Y
NSP2_L372F	ORF1ab	L372F
NSP2_D511G	ORF1ab	D511G
NSP2_V447I	ORF1ab	V447I
NSP2_P17S	ORF1ab	P17S
NSP2_T153M	ORF1ab	T153M
NSP2_P589S	ORF1ab	P589S
NSP2_T149I	ORF1ab	T149I
NSP2_Q427H	ORF1ab	Q427H
NSP2_A360V	ORF1ab	A360V
NSP2_H145Y	ORF1ab	H145Y
NSP2_A555S	ORF1ab	A555S
NSP2_F329S	ORF1ab	F329S
NSP2_N130H	ORF1ab	N130H
NSP2_I293T	ORF1ab	I293T
NSP2_T634I	ORF1ab	T634I
NSP2_P624L	ORF1ab	P624L
NSP2_G115C	ORF1ab	G115C
NSP2_V379M	ORF1ab	V379M
NSP2_V198I	ORF1ab	V198I
NSP2_G285V	ORF1ab	G285V
NSP2_P568T	ORF1ab	P568T
NSP2_F231L	ORF1ab	F231L
NSP2_A80V	ORF1ab	A80V
NSP2_E172stop	ORF1ab	E172stop
NSP2_Q376del	ORF1ab	Q376del
NSP2_L353P	ORF1ab	L353P
NSP2_N377H	ORF1ab	N377H
NSP2_R46K	ORF1ab	R46K
NSP2_N280Y	ORF1ab	N280Y
NSP2_E527stop	ORF1ab	E527stop
NSP2_T44I	ORF1ab	T44I
NSP2_C475R	ORF1ab	C475R
NSP2_P181S	ORF1ab	P181S
NSP2_I560V	ORF1ab	I560V
NSP2_R218C	ORF1ab	R218C
NSP2_S348L	ORF1ab	S348L
NSP2_A411V	ORF1ab	A411V
NSP2_P552S	ORF1ab	P552S
NSP2_L71F	ORF1ab	L71F
NSP2_F499S	ORF1ab	F499S
NSP2_T580I	ORF1ab	T580I
NSP2_G313S	ORF1ab	G313S
NSP2_G212C	ORF1ab	G212C
NSP2_S303F	ORF1ab	S303F
NSP2_T590I	ORF1ab	T590I
NSP2_E612G	ORF1ab	E612G
NSP2_P181L	ORF1ab	P181L
NSP2_S533L	ORF1ab	S533L
NSP2_N92S	ORF1ab	N92S
NSP2_I296V	ORF1ab	I296V
NSP2_I281T	ORF1ab	I281T
NSP2_V244L	ORF1ab	V244L
NSP2_R362L	ORF1ab	R362L
NSP2_Y316I	ORF1ab	Y316I
NSP2_ins245stopQVCLLGS	ORF1ab	ins245stopQVCLLGS
NSP2_S369F	ORF1ab	S369F
NSP2_E264K	ORF1ab	E264K
NSP2_S263F	ORF1ab	S263F
NSP2_Q588R	ORF1ab	Q588R
NSP2_T166N	ORF1ab	T166N
NSP2_N625K	ORF1ab	N625K
NSP2_A318V	ORF1ab	A318V
NSP2_L217F	ORF1ab	L217F
NSP2_Y354C	ORF1ab	Y354C
NSP2_K312R	ORF1ab	K312R
NSP2_G262D	ORF1ab	G262D
NSP2_L289H	ORF1ab	L289H
NSP2_G262S	ORF1ab	G262S
NSP2_N435S	ORF1ab	N435S
NSP2_T547I	ORF1ab	T547I
NSP2_N183T	ORF1ab	N183T
NSP2_K539R	ORF1ab	K539R
NSP2_H255Y	ORF1ab	H255Y
NSP2_G548V	ORF1ab	G548V
NSP2_S305G	ORF1ab	S305G
NSP2_L451F	ORF1ab	L451F
NSP2_T215I	ORF1ab	T215I
NSP2_I293V	ORF1ab	I293V
NSP2_S122F	ORF1ab	S122F
NSP2_E563stop	ORF1ab	E563stop
NSP2_S394L	ORF1ab	S394L
NSP2_G47V	ORF1ab	G47V
NSP2_V480A	ORF1ab	V480A
NSP2_L289F	ORF1ab	L289F
NSP2_A593V	ORF1ab	A593V
NSP2_L180S	ORF1ab	L180S
NSP2_L410F	ORF1ab	L410F
NSP2_T374I	ORF1ab	T374I
NSP2_R362C	ORF1ab	R362C
NSP2_H208Y	ORF1ab	H208Y
NSP2_N87T	ORF1ab	N87T
NSP2_C240Y	ORF1ab	C240Y
NSP2_I273T	ORF1ab	I273T
NSP2_A247S	ORF1ab	A247S
NSP2_Y124H	ORF1ab	Y124H
NSP2_T160I	ORF1ab	T160I
NSP2_E19G	ORF1ab	E19G
NSP2_F95Y	ORF1ab	F95Y
NSP2_A306V	ORF1ab	A306V
NSP2_A247V	ORF1ab	A247V
NSP2_N290S	ORF1ab	N290S
NSP2_A28S	ORF1ab	A28S
NSP2_L137F	ORF1ab	L137F
NSP2_L24F	ORF1ab	L24F
NSP2_E453D	ORF1ab	E453D
NSP2_K500N	ORF1ab	K500N
NSP2_A26T	ORF1ab	A26T
NSP2_V94I	ORF1ab	V94I
NSP2_Q496R	ORF1ab	Q496R
NSP2_A159V	ORF1ab	A159V
NSP2_I389M	ORF1ab	I389M
NSP2_L274R	ORF1ab	L274R
NSP2_G424D	ORF1ab	G424D
NSP2_D155R	ORF1ab	D155R
NSP2_V157C	ORF1ab	V157C
NSP2_K158stop	ORF1ab	K158stop
NSP2_V440A	ORF1ab	V440A
NSP2_E210D	ORF1ab	E210D
NSP2_S65F	ORF1ab	S65F
NSP2_A518V	ORF1ab	A518V
NSP2_K534R	ORF1ab	K534R
NSP2_L462F	ORF1ab	L462F
NSP2_M405I	ORF1ab	M405I
NSP2_C190S	ORF1ab	C190S
NSP2_T170A	ORF1ab	T170A
NSP2_E595K	ORF1ab	E595K
NSP2_K112N	ORF1ab	K112N
NSP2_W466R	ORF1ab	W466R
NSP2_T371I	ORF1ab	T371I
NSP2_G178R	ORF1ab	G178R
NSP2_P91L	ORF1ab	P91L
NSP2_I188T	ORF1ab	I188T
NSP2_I100T	ORF1ab	I100T
NSP2_S358P	ORF1ab	S358P
NSP2_K81N	ORF1ab	K81N
NSP2_P181T	ORF1ab	P181T
NSP2_R246L	ORF1ab	R246L
NSP2_A593T	ORF1ab	A593T
NSP2_I120F	ORF1ab	I120F
NSP2_M141T	ORF1ab	M141T
NSP2_S494N	ORF1ab	S494N
NSP2_E172G	ORF1ab	E172G
NSP2_M117V	ORF1ab	M117V
NSP2_T531M	ORF1ab	T531M
NSP2_S36F	ORF1ab	S36F
NSP2_V485I	ORF1ab	V485I
NSP2_Q376H	ORF1ab	Q376H
NSP2_C136F	ORF1ab	C136F
NSP2_V6F	ORF1ab	V6F
NSP2_Q275K	ORF1ab	Q275K
NSP2_V363A	ORF1ab	V363A
NSP2_I491T	ORF1ab	I491T
NSP2_Q496P	ORF1ab	Q496P
NSP2_I296T	ORF1ab	I296T
NSP2_G220D	ORF1ab	G220D
NSP2_Q275stop	ORF1ab	Q275stop
NSP2_A298S	ORF1ab	A298S
NSP2_L400F	ORF1ab	L400F
NSP2_G265V	ORF1ab	G265V
NSP2_G481S	ORF1ab	G481S
NSP2_K384E	ORF1ab	K384E
NSP2_E442G	ORF1ab	E442G
NSP2_E201D	ORF1ab	E201D
NSP2_A357V	ORF1ab	A357V
NSP2_K338N	ORF1ab	K338N
NSP2_S351N	ORF1ab	S351N
NSP2_P446L	ORF1ab	P446L
NSP2_F505S	ORF1ab	F505S
NSP2_V186I	ORF1ab	V186I
NSP2_H237Y	ORF1ab	H237Y
NSP2_E442A	ORF1ab	E442A
NSP2_E460D	ORF1ab	E460D
NSP2_D511N	ORF1ab	D511N
NSP2_E66D	ORF1ab	E66D
NSP2_E345G	ORF1ab	E345G
NSP2_T166I	ORF1ab	T166I
NSP2_C477Y	ORF1ab	C477Y
NSP2_A294V	ORF1ab	A294V
NSP2_D409A	ORF1ab	D409A
NSP2_A28V	ORF1ab	A28V
NSP2_V185I	ORF1ab	V185I
NSP2_Q383H	ORF1ab	Q383H
NSP2_P568L	ORF1ab	P568L
NSP2_I560T	ORF1ab	I560T
NSP2_L271F	ORF1ab	L271F
NSP2_P624S	ORF1ab	P624S
NSP2_A476D	ORF1ab	A476D
NSP2_D155G	ORF1ab	D155G
NSP2_V244I	ORF1ab	V244I
NSP2_R222H	ORF1ab	R222H
NSP2_I468V	ORF1ab	I468V
NSP2_E206stop	ORF1ab	E206stop
NSP2_A184V	ORF1ab	A184V
NSP2_E63K	ORF1ab	E63K
NSP2_V541I	ORF1ab	V541I
NSP2_M551I	ORF1ab	M551I
NSP2_R370C	ORF1ab	R370C
NSP2_F356L	ORF1ab	F356L
NSP2_M609I	ORF1ab	M609I
NSP2_G423S	ORF1ab	G423S
NSP2_H208R	ORF1ab	H208R
NSP2_N168S	ORF1ab	N168S
NSP2_P200L	ORF1ab	P200L
NSP2_G12D	ORF1ab	G12D
NSP2_R399G	ORF1ab	R399G
NSP2_C253Y	ORF1ab	C253Y
NSP2_A294S	ORF1ab	A294S
NSP2_A510V	ORF1ab	A510V
NSP2_N87S	ORF1ab	N87S
NSP2_K636N	ORF1ab	K636N
NSP2_V94L	ORF1ab	V94L
NSP2_R121Q	ORF1ab	R121Q
NSP2_K384N	ORF1ab	K384N
NSP2_F368S	ORF1ab	F368S
NSP2_L169F	ORF1ab	L169F
NSP2_P13L	ORF1ab	P13L
NSP2_D402N	ORF1ab	D402N
NSP2_L204P	ORF1ab	L204P
NSP2_R4H	ORF1ab	R4H
NSP2_A192P	ORF1ab	A192P
NSP2_I58V	ORF1ab	I58V
NSP2_P446T	ORF1ab	P446T
NSP2_V571L	ORF1ab	V571L
NSP2_K111R	ORF1ab	K111R
NSP2_M627T	ORF1ab	M627T
NSP2_T388A	ORF1ab	T388A
NSP2_N92D	ORF1ab	N92D
NSP2_F368Y	ORF1ab	F368Y
NSP2_D449E	ORF1ab	D449E
NSP2_R222C	ORF1ab	R222C
NSP2_R246H	ORF1ab	R246H
NSP2_V157F	ORF1ab	V157F
NSP2_V594I	ORF1ab	V594I
NSP2_V416I	ORF1ab	V416I
NSP2_C475Y	ORF1ab	C475Y
NSP2_E53K	ORF1ab	E53K
NSP2_E570K	ORF1ab	E570K
NSP2_K239N	ORF1ab	K239N
NSP2_R362H	ORF1ab	R362H
NSP2_N98S	ORF1ab	N98S
NSP2_I513T	ORF1ab	I513T
NSP2_L553I	ORF1ab	L553I
NSP2_R380H	ORF1ab	R380H
NSP2_T434I	ORF1ab	T434I
NSP2_V323L	ORF1ab	V323L
NSP2_L608F	ORF1ab	L608F
NSP2_G260R	ORF1ab	G260R
NSP2_S351T	ORF1ab	S351T
NSP2_S36Y	ORF1ab	S36Y
NSP2_K102T	ORF1ab	K102T
NSP2_A174S	ORF1ab	A174S
NSP2_E574D	ORF1ab	E574D
NSP2_R4C	ORF1ab	R4C
NSP2_S248I	ORF1ab	S248I
NSP2_N414H	ORF1ab	N414H
NSP2_T3I	ORF1ab	T3I
NSP2_T256I	ORF1ab	T256I
NSP2_C33G	ORF1ab	C33G
NSP2_D155N	ORF1ab	D155N
NSP2_V108F	ORF1ab	V108F
NSP2_L622F	ORF1ab	L622F
NSP2_V381F	ORF1ab	V381F
NSP2_K454N	ORF1ab	K454N
NSP2_K489N	ORF1ab	K489N
NSP2_R380L	ORF1ab	R380L
NSP2_E478A	ORF1ab	E478A
NSP2_E565K	ORF1ab	E565K
NSP2_S325F	ORF1ab	S325F
NSP2_A302V	ORF1ab	A302V
NSP2_S150L	ORF1ab	S150L
NSP2_E546G	ORF1ab	E546G
NSP2_T497I	ORF1ab	T497I
NSP2_A340V	ORF1ab	A340V
NSP2_I436T	ORF1ab	I436T
NSP2_D144G	ORF1ab	D144G
NSP2_L398P	ORF1ab	L398P
NSP2_R52C	ORF1ab	R52C
NSP2_E66G	ORF1ab	E66G
NSP2_K456M	ORF1ab	K456M
NSP2_A26S	ORF1ab	A26S
NSP2_V323F	ORF1ab	V323F
NSP2_K78R	ORF1ab	K78R
NSP2_A488V	ORF1ab	A488V
NSP2_V425I	ORF1ab	V425I
NSP2_T601I	ORF1ab	T601I
NSP2_G313C	ORF1ab	G313C
NSP2_W450C	ORF1ab	W450C
NSP2_E587G	ORF1ab	E587G
NSP2_Q383E	ORF1ab	Q383E
NSP2_F505I	ORF1ab	F505I
NSP2_F86C	ORF1ab	F86C
NSP2_K110N	ORF1ab	K110N
NSP2_R370H	ORF1ab	R370H
NSP2_E57K	ORF1ab	E57K
NSP2_C33R	ORF1ab	C33R
NSP2_V259F	ORF1ab	V259F
NSP2_N168K	ORF1ab	N168K
NSP2_A306D	ORF1ab	A306D
NSP2_L567I	ORF1ab	L567I
NSP2_A302T	ORF1ab	A302T
NSP2_F437L	ORF1ab	F437L
NSP2_A596T	ORF1ab	A596T
NSP2_G212S	ORF1ab	G212S
NSP2_E89G	ORF1ab	E89G
NSP2_A26V	ORF1ab	A26V
NSP2_D40Y	ORF1ab	D40Y
NSP2_S263A	ORF1ab	S263A
NSP2_G262del	ORF1ab	G262del
NSP2_E261del	ORF1ab	E261del
NSP2_V599F	ORF1ab	V599F
NSP2_V577F	ORF1ab	V577F
NSP2_I367M	ORF1ab	I367M
NSP2_Q134E	ORF1ab	Q134E
NSP2_E442K	ORF1ab	E442K
NSP2_L271P	ORF1ab	L271P
NSP2_K492N	ORF1ab	K492N
NSP2_G199E	ORF1ab	G199E
NSP2_F529L	ORF1ab	F529L
NSP2_L266F	ORF1ab	L266F
NSP2_L71W	ORF1ab	L71W
NSP2_L350Q	ORF1ab	L350Q
NSP2_K454R	ORF1ab	K454R
NSP2_E63A	ORF1ab	E63A
NSP2_G228S	ORF1ab	G228S
NSP2_T160A	ORF1ab	T160A
NSP2_E324D	ORF1ab	E324D
NSP2_S99F	ORF1ab	S99F
NSP2_S366A	ORF1ab	S366A
NSP2_V230L	ORF1ab	V230L
NSP2_K288I	ORF1ab	K288I
NSP2_I349T	ORF1ab	I349T
NSP2_L598F	ORF1ab	L598F
NSP2_V495F	ORF1ab	V495F
NSP2_P125S	ORF1ab	P125S
NSP2_K521R	ORF1ab	K521R
NSP2_S301F	ORF1ab	S301F
NSP2_I295V	ORF1ab	I295V
NSP2_L448I	ORF1ab	L448I
NSP2_Q588stop	ORF1ab	Q588stop
NSP2_V594F	ORF1ab	V594F
NSP2_E612D	ORF1ab	E612D
NSP2_E206D	ORF1ab	E206D
NSP2_D14N	ORF1ab	D14N
NSP2_I513del	ORF1ab	I513del
NSP2_E53V	ORF1ab	E53V
NSP2_L24I	ORF1ab	L24I
NSP2_K542stop	ORF1ab	K542stop
NSP2_I58T	ORF1ab	I58T
NSP2_Q376K	ORF1ab	Q376K
NSP2_G29C	ORF1ab	G29C
NSP2_V198L	ORF1ab	V198L
NSP2_A360S	ORF1ab	A360S
NSP2_D14H	ORF1ab	D14H
NSP2_G15D	ORF1ab	G15D
NSP2_A127V	ORF1ab	A127V
NSP2_G517del	ORF1ab	G517del
NSP2_K539D	ORF1ab	K539D
NSP2_A510T	ORF1ab	A510T
NSP2_T497H	ORF1ab	T497H
NSP2_K489R	ORF1ab	K489R
NSP2_K534S	ORF1ab	K534S
NSP2_F529I	ORF1ab	F529I
NSP2_I484L	ORF1ab	I484L
NSP2_F499L	ORF1ab	F499L
NSP2_V485S	ORF1ab	V485S
NSP2_Y537Q	ORF1ab	Y537Q
NSP2_I513L	ORF1ab	I513L
NSP2_K542E	ORF1ab	K542E
NSP2_D511L	ORF1ab	D511L
NSP2_A507C	ORF1ab	A507C
NSP2_ins529stop	ORF1ab	ins529stop
NSP2_G526K	ORF1ab	G526K
NSP2_K492R	ORF1ab	K492R
NSP2_E527P	ORF1ab	E527P
NSP2_L520del	ORF1ab	L520del
NSP2_T528stop	ORF1ab	T528stop
NSP2_C487V	ORF1ab	C487V
NSP2_L508V	ORF1ab	L508V
NSP2_A488Q	ORF1ab	A488Q
NSP2_E490K	ORF1ab	E490K
NSP2_C509L	ORF1ab	C509L
NSP2_A522E	ORF1ab	A522E
NSP2_L536T	ORF1ab	L536T
NSP2_I514L	ORF1ab	I514L
NSP2_G481V	ORF1ab	G481V
NSP2_F498S	ORF1ab	F498S
NSP2_A518del	ORF1ab	A518del
NSP2_G482D	ORF1ab	G482D
NSP2_G535R	ORF1ab	G535R
NSP2_ins501stop	ORF1ab	ins501stop
NSP2_K500S	ORF1ab	K500S
NSP2_S494V	ORF1ab	S494V
NSP2_I515V	ORF1ab	I515V
NSP2_E493R	ORF1ab	E493R
NSP2_K519del	ORF1ab	K519del
NSP2_K504F	ORF1ab	K504F
NSP2_G516del	ORF1ab	G516del
NSP2_T486P	ORF1ab	T486P
NSP2_Q483K	ORF1ab	Q483K
NSP2_V502I	ORF1ab	V502I
NSP2_K521del	ORF1ab	K521del
NSP2_I491L	ORF1ab	I491L
NSP2_T531K	ORF1ab	T531K
NSP2_V480S	ORF1ab	V480S
NSP2_V541T	ORF1ab	V541T
NSP2_I479L	ORF1ab	I479L
NSP2_F505W	ORF1ab	F505W
NSP2_D391Y	ORF1ab	D391Y
NSP2_G147S	ORF1ab	G147S
NSP2_F95L	ORF1ab	F95L
NSP2_R119K	ORF1ab	R119K
NSP2_K171R	ORF1ab	K171R
NSP2_I343V	ORF1ab	I343V
NSP2_K45R	ORF1ab	K45R
NSP2_G220S	ORF1ab	G220S
NSP2_D391G	ORF1ab	D391G
NSP2_E595G	ORF1ab	E595G
NSP2_E264A	ORF1ab	E264A
NSP2_L97S	ORF1ab	L97S
NSP2_G199R	ORF1ab	G199R
NSP2_F95I	ORF1ab	F95I
NSP2_V94C	ORF1ab	V94C
NSP2_N98K	ORF1ab	N98K
NSP2_I100L	ORF1ab	I100L
NSP2_L451P	ORF1ab	L451P
NSP2_S351G	ORF1ab	S351G
NSP2_R544G	ORF1ab	R544G
NSP2_D286Y	ORF1ab	D286Y
NSP2_L462I	ORF1ab	L462I
NSP2_N130Y	ORF1ab	N130Y
NSP2_G220V	ORF1ab	G220V
NSP2_E467K	ORF1ab	E467K
NSP2_I472S	ORF1ab	I472S
NSP2_K445N	ORF1ab	K445N
NSP2_I468L	ORF1ab	I468L
NSP2_E478K	ORF1ab	E478K
NSP2_K456R	ORF1ab	K456R
NSP2_A476L	ORF1ab	A476L
NSP2_V447S	ORF1ab	V447S
NSP2_W466G	ORF1ab	W466G
NSP2_E453R	ORF1ab	E453R
NSP2_G458V	ORF1ab	G458V
NSP2_E452K	ORF1ab	E452K
NSP2_T474P	ORF1ab	T474P
NSP2_V469L	ORF1ab	V469L
NSP2_C477V	ORF1ab	C477V
NSP2_R463E	ORF1ab	R463E
NSP2_V459stop	ORF1ab	V459stop
NSP2_S473Q	ORF1ab	S473Q
NSP2_F455L	ORF1ab	F455L
NSP2_F471L	ORF1ab	F471L
NSP2_C475V	ORF1ab	C475V
NSP2_G465V	ORF1ab	G465V
NSP2_W450G	ORF1ab	W450G
NSP2_E457K	ORF1ab	E457K
NSP2_D449I	ORF1ab	D449I
NSP2_K443N	ORF1ab	K443N
NSP2_D464T	ORF1ab	D464T
NSP2_L444S	ORF1ab	L444S
NSP2_K454S	ORF1ab	K454S
NSP2_K470N	ORF1ab	K470N
NSP2_E460S	ORF1ab	E460S
NSP2_A507T	ORF1ab	A507T
NSP2_G118V	ORF1ab	G118V
NSP2_Q105H	ORF1ab	Q105H
NSP2_G154C	ORF1ab	G154C
NSP2_I605V	ORF1ab	I605V
NSP2_G392R	ORF1ab	G392R
NSP2_C143S	ORF1ab	C143S
NSP2_V440I	ORF1ab	V440I
NSP2_E261K	ORF1ab	E261K
NSP2_C90F	ORF1ab	C90F
NSP2_K579R	ORF1ab	K579R
NSP2_V230M	ORF1ab	V230M
NSP2_C604F	ORF1ab	C604F
NSP2_D114N	ORF1ab	D114N
NSP2_D511E	ORF1ab	D511E
NSP2_V381A	ORF1ab	V381A
NSP2_N269D	ORF1ab	N269D
NSP2_A623V	ORF1ab	A623V
NSP2_S128P	ORF1ab	S128P
NSP2_A357S	ORF1ab	A357S
NSP2_S128L	ORF1ab	S128L
NSP2_W151L	ORF1ab	W151L
NSP2_Q584stop	ORF1ab	Q584stop
NSP2_T407A	ORF1ab	T407A
NSP2_A361V	ORF1ab	A361V
NSP3_T1022I	ORF1ab	T1022I
NSP3_T1456I	ORF1ab	T1456I
NSP3_T183I	ORF1ab	T183I
NSP3_I1412T	ORF1ab	I1412T
NSP3_A890D	ORF1ab	A890D
NSP3_T1306I	ORF1ab	T1306I
NSP3_P1326L	ORF1ab	P1326L
NSP3_E1789K	ORF1ab	E1789K
NSP3_G307C	ORF1ab	G307C
NSP3_V207L	ORF1ab	V207L
NSP3_T749I	ORF1ab	T749I
NSP3_E405A	ORF1ab	E405A
NSP3_A1736V	ORF1ab	A1736V
NSP3_L216F	ORF1ab	L216F
NSP3_T1677I	ORF1ab	T1677I
NSP3_S211T	ORF1ab	S211T
NSP3_D622N	ORF1ab	D622N
NSP3_R1345C	ORF1ab	R1345C
NSP3_T428I	ORF1ab	T428I
NSP3_T1269I	ORF1ab	T1269I
NSP3_V348L	ORF1ab	V348L
NSP3_S1455P	ORF1ab	S1455P
NSP3_P985S	ORF1ab	P985S
NSP3_P985T	ORF1ab	P985T
NSP3_V393A	ORF1ab	V393A
NSP3_M1436T	ORF1ab	M1436T
NSP3_T1288I	ORF1ab	T1288I
NSP3_T1356I	ORF1ab	T1356I
NSP3_I1683T	ORF1ab	I1683T
NSP3_V359I	ORF1ab	V359I
NSP3_S650F	ORF1ab	S650F
NSP3_K977Q	ORF1ab	K977Q
NSP3_S370L	ORF1ab	S370L
NSP3_T64I	ORF1ab	T64I
NSP3_V1824I	ORF1ab	V1824I
NSP3_G255V	ORF1ab	G255V
NSP3_S93F	ORF1ab	S93F
NSP3_A534V	ORF1ab	A534V
NSP3_S692F	ORF1ab	S692F
NSP3_T740A	ORF1ab	T740A
NSP3_A149S	ORF1ab	A149S
NSP3_F1815L	ORF1ab	F1815L
NSP3_T3I	ORF1ab	T3I
NSP3_R1518K	ORF1ab	R1518K
NSP3_N263K	ORF1ab	N263K
NSP3_N354H	ORF1ab	N354H
NSP3_P1921S	ORF1ab	P1921S
NSP3_K1804N	ORF1ab	K1804N
NSP3_S1485F	ORF1ab	S1485F
NSP3_T1036I	ORF1ab	T1036I
NSP3_A85V	ORF1ab	A85V
NSP3_D1761G	ORF1ab	D1761G
NSP3_N844S	ORF1ab	N844S
NSP3_K390E	ORF1ab	K390E
NSP3_L499F	ORF1ab	L499F
NSP3_S1296F	ORF1ab	S1296F
NSP3_T725I	ORF1ab	T725I
NSP3_S1578I	ORF1ab	S1578I
NSP3_A480V	ORF1ab	A480V
NSP3_P141S	ORF1ab	P141S
NSP3_A1796V	ORF1ab	A1796V
NSP3_P236S	ORF1ab	P236S
NSP3_K1898R	ORF1ab	K1898R
NSP3_S1534N	ORF1ab	S1534N
NSP3_A1183T	ORF1ab	A1183T
NSP3_T749A	ORF1ab	T749A
NSP3_A1711V	ORF1ab	A1711V
NSP3_T1714I	ORF1ab	T1714I
NSP3_F1397L	ORF1ab	F1397L
NSP3_P389L	ORF1ab	P389L
NSP3_P153L	ORF1ab	P153L
NSP3_K394E	ORF1ab	K394E
NSP3_N1322S	ORF1ab	N1322S
NSP3_T1189I	ORF1ab	T1189I
NSP3_T350I	ORF1ab	T350I
NSP3_M1441I	ORF1ab	M1441I
NSP3_D164G	ORF1ab	D164G
NSP3_T1072I	ORF1ab	T1072I
NSP3_E1294G	ORF1ab	E1294G
NSP3_H1274Y	ORF1ab	H1274Y
NSP3_E1040A	ORF1ab	E1040A
NSP3_K462N	ORF1ab	K462N
NSP3_V1795F	ORF1ab	V1795F
NSP3_T724I	ORF1ab	T724I
NSP3_E95D	ORF1ab	E95D
NSP3_K4N	ORF1ab	K4N
NSP3_T1198I	ORF1ab	T1198I
NSP3_T779I	ORF1ab	T779I
NSP3_D782E	ORF1ab	D782E
NSP3_C1421F	ORF1ab	C1421F
NSP3_G518S	ORF1ab	G518S
NSP3_L1244F	ORF1ab	L1244F
NSP3_G946S	ORF1ab	G946S
NSP3_T127I	ORF1ab	T127I
NSP3_A1757T	ORF1ab	A1757T
NSP3_V240I	ORF1ab	V240I
NSP3_A1105V	ORF1ab	A1105V
NSP3_P1228L	ORF1ab	P1228L
NSP3_A1527V	ORF1ab	A1527V
NSP3_Q1216R	ORF1ab	Q1216R
NSP3_S1807F	ORF1ab	S1807F
NSP3_K1771R	ORF1ab	K1771R
NSP3_I1320M	ORF1ab	I1320M
NSP3_S126L	ORF1ab	S126L
NSP3_K1382N	ORF1ab	K1382N
NSP3_T942I	ORF1ab	T942I
NSP3_S697F	ORF1ab	S697F
NSP3_P67L	ORF1ab	P67L
NSP3_N1785D	ORF1ab	N1785D
NSP3_E1733G	ORF1ab	E1733G
NSP3_T422I	ORF1ab	T422I
NSP3_D218E	ORF1ab	D218E
NSP3_S1588L	ORF1ab	S1588L
NSP3_N276K	ORF1ab	N276K
NSP3_N1457S	ORF1ab	N1457S
NSP3_I414V	ORF1ab	I414V
NSP3_P340S	ORF1ab	P340S
NSP3_A1033V	ORF1ab	A1033V
NSP3_I1460V	ORF1ab	I1460V
NSP3_T1058I	ORF1ab	T1058I
NSP3_K837N	ORF1ab	K837N
NSP3_N1778S	ORF1ab	N1778S
NSP3_T504I	ORF1ab	T504I
NSP3_T820I	ORF1ab	T820I
NSP3_K525R	ORF1ab	K525R
NSP3_K902N	ORF1ab	K902N
NSP3_K1077N	ORF1ab	K1077N
NSP3_I1192M	ORF1ab	I1192M
NSP3_P804S	ORF1ab	P804S
NSP3_A889V	ORF1ab	A889V
NSP3_P395L	ORF1ab	P395L
NSP3_K1302R	ORF1ab	K1302R
NSP3_V1113L	ORF1ab	V1113L
NSP3_L862F	ORF1ab	L862F
NSP3_V202I	ORF1ab	V202I
NSP3_A254S	ORF1ab	A254S
NSP3_L1343S	ORF1ab	L1343S
NSP3_A386V	ORF1ab	A386V
NSP3_S1206P	ORF1ab	S1206P
NSP3_S284G	ORF1ab	S284G
NSP3_E197K	ORF1ab	E197K
NSP3_P1921L	ORF1ab	P1921L
NSP3_M770I	ORF1ab	M770I
NSP3_T1002I	ORF1ab	T1002I
NSP3_S688L	ORF1ab	S688L
NSP3_D1481E	ORF1ab	D1481E
NSP3_S1670F	ORF1ab	S1670F
NSP3_M1562K	ORF1ab	M1562K
NSP3_G145S	ORF1ab	G145S
NSP3_I1816T	ORF1ab	I1816T
NSP3_T204I	ORF1ab	T204I
NSP3_S1467F	ORF1ab	S1467F
NSP3_M1547I	ORF1ab	M1547I
NSP3_H342Y	ORF1ab	H342Y
NSP3_R30M	ORF1ab	R30M
NSP3_V481L	ORF1ab	V481L
NSP3_A1502V	ORF1ab	A1502V
NSP3_R748G	ORF1ab	R748G
NSP3_Y107N	ORF1ab	Y107N
NSP3_T6I	ORF1ab	T6I
NSP3_N1587D	ORF1ab	N1587D
NSP3_E195D	ORF1ab	E195D
NSP3_T1004I	ORF1ab	T1004I
NSP3_V238L	ORF1ab	V238L
NSP3_R748M	ORF1ab	R748M
NSP3_S1813P	ORF1ab	S1813P
NSP3_S582L	ORF1ab	S582L
NSP3_E475D	ORF1ab	E475D
NSP3_T619A	ORF1ab	T619A
NSP3_D160Y	ORF1ab	D160Y
NSP3_E1650Q	ORF1ab	E1650Q
NSP3_E1905stop	ORF1ab	E1905stop
NSP3_Q1658stop	ORF1ab	Q1658stop
NSP3_Q138stop	ORF1ab	Q138stop
NSP3_L1531F	ORF1ab	L1531F
NSP3_R1518T	ORF1ab	R1518T
NSP3_F1533S	ORF1ab	F1533S
NSP3_D309Y	ORF1ab	D309Y
NSP3_R646W	ORF1ab	R646W
NSP3_D174Y	ORF1ab	D174Y
NSP3_P1665S	ORF1ab	P1665S
NSP3_K1943R	ORF1ab	K1943R
NSP3_I1409V	ORF1ab	I1409V
NSP3_K429N	ORF1ab	K429N
NSP3_A488D	ORF1ab	A488D
NSP3_V929I	ORF1ab	V929I
NSP3_L944P	ORF1ab	L944P
NSP3_A1120V	ORF1ab	A1120V
NSP3_R1135I	ORF1ab	R1135I
NSP3_P875S	ORF1ab	P875S
NSP3_T1127I	ORF1ab	T1127I
NSP3_V469M	ORF1ab	V469M
NSP3_S1682F	ORF1ab	S1682F
NSP3_D110Y	ORF1ab	D110Y
NSP3_T678I	ORF1ab	T678I
NSP3_T847I	ORF1ab	T847I
NSP3_P1352S	ORF1ab	P1352S
NSP3_G1822W	ORF1ab	G1822W
NSP3_G255R	ORF1ab	G255R
NSP3_N442T	ORF1ab	N442T
NSP3_S1367R	ORF1ab	S1367R
NSP3_L1700F	ORF1ab	L1700F
NSP3_P1867S	ORF1ab	P1867S
NSP3_P192S	ORF1ab	P192S
NSP3_P1867T	ORF1ab	P1867T
NSP3_Y1102H	ORF1ab	Y1102H
NSP3_P874S	ORF1ab	P874S
NSP3_F372S	ORF1ab	F372S
NSP3_T936I	ORF1ab	T936I
NSP3_N444K	ORF1ab	N444K
NSP3_L1870F	ORF1ab	L1870F
NSP3_A1872V	ORF1ab	A1872V
NSP3_P1261S	ORF1ab	P1261S
NSP3_H1307Y	ORF1ab	H1307Y
NSP3_G1147R	ORF1ab	G1147R
NSP3_S1402T	ORF1ab	S1402T
NSP3_A1381V	ORF1ab	A1381V
NSP3_D178Y	ORF1ab	D178Y
NSP3_K306N	ORF1ab	K306N
NSP3_S1206L	ORF1ab	S1206L
NSP3_P822S	ORF1ab	P822S
NSP3_T1482I	ORF1ab	T1482I
NSP3_A1279V	ORF1ab	A1279V
NSP3_C1392F	ORF1ab	C1392F
NSP3_L1505F	ORF1ab	L1505F
NSP3_D1499del	ORF1ab	D1499del
NSP3_A264V	ORF1ab	A264V
NSP3_ins1519S	ORF1ab	ins1519S
NSP3_L1500del	ORF1ab	L1500del
NSP3_Y1521H	ORF1ab	Y1521H
NSP3_M1529F	ORF1ab	M1529F
NSP3_E1508F	ORF1ab	E1508F
NSP3_F1533C	ORF1ab	F1533C
NSP3_W1498del	ORF1ab	W1498del
NSP3_Y1513R	ORF1ab	Y1513R
NSP3_ins1525CTWIGCNH	ORF1ab	ins1525CTWIGCNH
NSP3_K1497del	ORF1ab	K1497del
NSP3_I1528V	ORF1ab	I1528V
NSP3_A1502stop	ORF1ab	A1502stop
NSP3_V1506N	ORF1ab	V1506N
NSP3_V1522stop	ORF1ab	V1522stop
NSP3_T1501del	ORF1ab	T1501del
NSP3_G1524F	ORF1ab	G1524F
NSP3_L1515V	ORF1ab	L1515V
NSP3_L1511S	ORF1ab	L1511S
NSP3_L1523V	ORF1ab	L1523V
NSP3_F1519Y	ORF1ab	F1519Y
NSP3_A1512C	ORF1ab	A1512C
NSP3_Y1535T	ORF1ab	Y1535T
NSP3_F1496del	ORF1ab	F1496del
NSP3_F1503M	ORF1ab	F1503M
NSP3_R1518I	ORF1ab	R1518I
NSP3_A1507C	ORF1ab	A1507C
NSP3_T1517G	ORF1ab	T1517G
NSP3_F1510L	ORF1ab	F1510L
NSP3_T678L	ORF1ab	T678L
NSP3_I1514V	ORF1ab	I1514V
NSP3_A1527I	ORF1ab	A1527I
NSP3_M914I	ORF1ab	M914I
NSP3_I1059T	ORF1ab	I1059T
NSP3_T1275I	ORF1ab	T1275I
NSP3_S1406F	ORF1ab	S1406F
NSP3_I1059V	ORF1ab	I1059V
NSP3_P1044S	ORF1ab	P1044S
NSP3_G1273D	ORF1ab	G1273D
NSP3_T720I	ORF1ab	T720I
NSP3_N1116D	ORF1ab	N1116D
NSP3_R500G	ORF1ab	R500G
NSP3_M1436I	ORF1ab	M1436I
NSP3_P402S	ORF1ab	P402S
NSP3_A149V	ORF1ab	A149V
NSP3_D110G	ORF1ab	D110G
NSP3_F1107V	ORF1ab	F1107V
NSP3_I1751M	ORF1ab	I1751M
NSP3_T1365I	ORF1ab	T1365I
NSP3_C1071Y	ORF1ab	C1071Y
NSP3_P1061L	ORF1ab	P1061L
NSP3_S1314G	ORF1ab	S1314G
NSP3_H792L	ORF1ab	H792L
NSP3_T819I	ORF1ab	T819I
NSP3_K525T	ORF1ab	K525T
NSP3_Q995R	ORF1ab	Q995R
NSP3_T147I	ORF1ab	T147I
NSP3_L1417P	ORF1ab	L1417P
NSP3_T73I	ORF1ab	T73I
NSP3_N873T	ORF1ab	N873T
NSP3_R1297G	ORF1ab	R1297G
NSP3_K401E	ORF1ab	K401E
NSP3_A1179V	ORF1ab	A1179V
NSP3_D1031N	ORF1ab	D1031N
NSP3_T1645K	ORF1ab	T1645K
NSP3_F961L	ORF1ab	F961L
NSP3_N303D	ORF1ab	N303D
NSP3_K963R	ORF1ab	K963R
NSP3_T619I	ORF1ab	T619I
NSP3_T1063I	ORF1ab	T1063I
NSP3_P791L	ORF1ab	P791L
NSP3_I1468T	ORF1ab	I1468T
NSP3_N1680K	ORF1ab	N1680K
NSP3_V351F	ORF1ab	V351F
NSP3_F1568del	ORF1ab	F1568del
NSP3_D91G	ORF1ab	D91G
NSP3_K384N	ORF1ab	K384N
NSP3_G1643S	ORF1ab	G1643S
NSP3_H295Y	ORF1ab	H295Y
NSP3_A859P	ORF1ab	A859P
NSP3_H446Y	ORF1ab	H446Y
NSP3_K4E	ORF1ab	K4E
NSP3_K19R	ORF1ab	K19R
NSP3_M560I	ORF1ab	M560I
NSP3_Q172L	ORF1ab	Q172L
NSP3_T1590I	ORF1ab	T1590I
NSP3_P654L	ORF1ab	P654L
NSP3_L327F	ORF1ab	L327F
NSP3_L632F	ORF1ab	L632F
NSP3_A564S	ORF1ab	A564S
NSP3_G470S	ORF1ab	G470S
NSP3_T1830I	ORF1ab	T1830I
NSP3_S83N	ORF1ab	S83N
NSP3_R1366stop	ORF1ab	R1366stop
NSP3_K1083N	ORF1ab	K1083N
NSP3_G175V	ORF1ab	G175V
NSP3_Y1574F	ORF1ab	Y1574F
NSP3_V766M	ORF1ab	V766M
NSP3_I1911V	ORF1ab	I1911V
NSP3_P466S	ORF1ab	P466S
NSP3_P153S	ORF1ab	P153S
NSP3_S1717L	ORF1ab	S1717L
NSP3_P1261L	ORF1ab	P1261L
NSP3_T755I	ORF1ab	T755I
NSP3_A465V	ORF1ab	A465V
NSP3_P723L	ORF1ab	P723L
NSP3_P1469S	ORF1ab	P1469S
NSP3_D1256N	ORF1ab	D1256N
NSP3_P1103L	ORF1ab	P1103L
NSP3_A1769V	ORF1ab	A1769V
NSP3_D782N	ORF1ab	D782N
NSP3_S1333I	ORF1ab	S1333I
NSP3_L1408P	ORF1ab	L1408P
NSP3_N1099Y	ORF1ab	N1099Y
NSP3_K232I	ORF1ab	K232I
NSP3_Y1323del	ORF1ab	Y1323del
NSP3_T43I	ORF1ab	T43I
NSP3_Q1240H	ORF1ab	Q1240H
NSP3_A894V	ORF1ab	A894V
NSP3_E391D	ORF1ab	E391D
NSP3_T1928I	ORF1ab	T1928I
NSP3_I1409T	ORF1ab	I1409T
NSP3_S660P	ORF1ab	S660P
NSP3_L1304V	ORF1ab	L1304V
NSP3_G283S	ORF1ab	G283S
NSP3_K140R	ORF1ab	K140R
NSP3_V1770I	ORF1ab	V1770I
NSP3_S332L	ORF1ab	S332L
NSP3_G1043A	ORF1ab	G1043A
NSP3_V1346I	ORF1ab	V1346I
NSP3_D112Y	ORF1ab	D112Y
NSP3_C39R	ORF1ab	C39R
NSP3_E1863K	ORF1ab	E1863K
NSP3_V1862L	ORF1ab	V1862L
NSP3_N1860K	ORF1ab	N1860K
NSP3_E948stop	ORF1ab	E948stop
NSP3_V61F	ORF1ab	V61F
NSP3_P125S	ORF1ab	P125S
NSP3_D1122A	ORF1ab	D1122A
NSP3_P447S	ORF1ab	P447S
NSP3_S1813F	ORF1ab	S1813F
NSP3_V1234M	ORF1ab	V1234M
NSP3_S1744G	ORF1ab	S1744G
NSP3_G1849V	ORF1ab	G1849V
NSP3_S1204P	ORF1ab	S1204P
NSP3_P1044L	ORF1ab	P1044L
NSP3_R810C	ORF1ab	R810C
NSP3_S1675I	ORF1ab	S1675I
NSP3_E1271D	ORF1ab	E1271D
NSP3_A1431V	ORF1ab	A1431V
NSP3_S1843F	ORF1ab	S1843F
NSP3_P109S	ORF1ab	P109S
NSP3_V765F	ORF1ab	V765F
NSP3_V947I	ORF1ab	V947I
NSP3_S1285F	ORF1ab	S1285F
NSP3_P1132L	ORF1ab	P1132L
NSP3_T771I	ORF1ab	T771I
NSP3_A1262V	ORF1ab	A1262V
NSP3_Y718C	ORF1ab	Y718C
NSP3_L1035F	ORF1ab	L1035F
NSP3_E197A	ORF1ab	E197A
NSP3_P723S	ORF1ab	P723S
NSP3_K739N	ORF1ab	K739N
NSP3_P1484L	ORF1ab	P1484L
NSP3_F709S	ORF1ab	F709S
NSP3_P236L	ORF1ab	P236L
NSP3_P822L	ORF1ab	P822L
NSP3_G251E	ORF1ab	G251E
NSP3_K1162N	ORF1ab	K1162N
NSP3_V1332F	ORF1ab	V1332F
NSP3_I1045L	ORF1ab	I1045L
NSP3_R586C	ORF1ab	R586C
NSP3_L944F	ORF1ab	L944F
NSP3_P1101L	ORF1ab	P1101L
NSP3_L1266F	ORF1ab	L1266F
NSP3_V1069F	ORF1ab	V1069F
NSP3_D729Y	ORF1ab	D729Y
NSP3_E387D	ORF1ab	E387D
NSP3_E1733D	ORF1ab	E1733D
NSP3_K546N	ORF1ab	K546N
NSP3_G132V	ORF1ab	G132V
NSP3_N1896K	ORF1ab	N1896K
NSP3_P1228S	ORF1ab	P1228S
NSP3_A876V	ORF1ab	A876V
NSP3_R745G	ORF1ab	R745G
NSP3_K1211N	ORF1ab	K1211N
NSP3_L1685F	ORF1ab	L1685F
NSP3_M1856I	ORF1ab	M1856I
NSP3_Q547L	ORF1ab	Q547L
NSP3_A416V	ORF1ab	A416V
NSP3_G175D	ORF1ab	G175D
NSP3_T1335I	ORF1ab	T1335I
NSP3_Q594stop	ORF1ab	Q594stop
NSP3_S1701F	ORF1ab	S1701F
NSP3_L364F	ORF1ab	L364F
NSP3_D663A	ORF1ab	D663A
NSP3_S1437F	ORF1ab	S1437F
NSP3_H818R	ORF1ab	H818R
NSP3_P109L	ORF1ab	P109L
NSP3_H637Y	ORF1ab	H637Y
NSP3_R1930K	ORF1ab	R1930K
NSP3_V910F	ORF1ab	V910F
NSP3_E29Q	ORF1ab	E29Q
NSP3_T577N	ORF1ab	T577N
NSP3_K839E	ORF1ab	K839E
NSP3_A242T	ORF1ab	A242T
NSP3_S1424F	ORF1ab	S1424F
NSP3_Y1129C	ORF1ab	Y1129C
NSP3_K259R	ORF1ab	K259R
NSP3_R1449K	ORF1ab	R1449K
NSP3_A41V	ORF1ab	A41V
NSP3_M1788T	ORF1ab	M1788T
NSP3_A1819V	ORF1ab	A1819V
NSP3_S176G	ORF1ab	S176G
NSP3_K390R	ORF1ab	K390R
NSP3_A1766V	ORF1ab	A1766V
NSP3_A416T	ORF1ab	A416T
NSP3_M1529I	ORF1ab	M1529I
NSP3_N722T	ORF1ab	N722T
NSP3_I542T	ORF1ab	I542T
NSP3_L478S	ORF1ab	L478S
NSP3_P278S	ORF1ab	P278S
NSP3_Y511H	ORF1ab	Y511H
NSP3_T1336I	ORF1ab	T1336I
NSP3_S1087F	ORF1ab	S1087F
NSP3_A1324V	ORF1ab	A1324V
NSP3_N1012D	ORF1ab	N1012D
NSP3_S1782L	ORF1ab	S1782L
NSP3_S40F	ORF1ab	S40F
NSP3_N1404S	ORF1ab	N1404S
NSP3_L1304F	ORF1ab	L1304F
NSP3_E565K	ORF1ab	E565K
NSP3_I1559T	ORF1ab	I1559T
NSP3_V1229F	ORF1ab	V1229F
NSP3_N1247S	ORF1ab	N1247S
NSP3_T1348N	ORF1ab	T1348N
NSP3_K1679R	ORF1ab	K1679R
NSP3_T754I	ORF1ab	T754I
NSP3_T275A	ORF1ab	T275A
NSP3_L1685I	ORF1ab	L1685I
NSP3_S126P	ORF1ab	S126P
NSP3_S615L	ORF1ab	S615L
NSP3_T1180I	ORF1ab	T1180I
NSP3_Q203H	ORF1ab	Q203H
NSP3_T1303I	ORF1ab	T1303I
NSP3_S1212L	ORF1ab	S1212L
NSP3_S1428L	ORF1ab	S1428L
NSP3_N1810Y	ORF1ab	N1810Y
NSP3_V56F	ORF1ab	V56F
NSP3_T612S	ORF1ab	T612S
NSP3_E95K	ORF1ab	E95K
NSP3_D455G	ORF1ab	D455G
NSP3_V527L	ORF1ab	V527L
NSP3_Y1521stop	ORF1ab	Y1521stop
NSP3_E37stop	ORF1ab	E37stop
NSP3_M375L	ORF1ab	M375L
NSP3_V393F	ORF1ab	V393F
NSP3_D1688S	ORF1ab	D1688S
NSP3_V1722C	ORF1ab	V1722C
NSP3_A1711S	ORF1ab	A1711S
NSP3_I1720Y	ORF1ab	I1720Y
NSP3_Y1686L	ORF1ab	Y1686L
NSP3_H1702del	ORF1ab	H1702del
NSP3_R1697del	ORF1ab	R1697del
NSP3_G1716R	ORF1ab	G1716R
NSP3_S1682H	ORF1ab	S1682H
NSP3_N1721stop	ORF1ab	N1721stop
NSP3_N1708Q	ORF1ab	N1708Q
NSP3_G1691L	ORF1ab	G1691L
NSP3_R1710E	ORF1ab	R1710E
NSP3_S1717F	ORF1ab	S1717F
NSP3_L1718I	ORF1ab	L1718I
NSP3_N1705stop	ORF1ab	N1705stop
NSP3_Y1695F	ORF1ab	Y1695F
NSP3_V1724S	ORF1ab	V1724S
NSP3_D1726stop	ORF1ab	D1726stop
NSP3_D1707R	ORF1ab	D1707R
NSP3_A1690D	ORF1ab	A1690D
NSP3_G1727W	ORF1ab	G1727W
NSP3_K1715stop	ORF1ab	K1715stop
NSP3_K1728stop	ORF1ab	K1728stop
NSP3_V1704C	ORF1ab	V1704C
NSP3_L1709P	ORF1ab	L1709P
NSP3_F1687W	ORF1ab	F1687W
NSP3_N1680W	ORF1ab	N1680W
NSP3_T1714H	ORF1ab	T1714H
NSP3_H1684S	ORF1ab	H1684S
NSP3_Q1692stop	ORF1ab	Q1692stop
NSP3_G1681F	ORF1ab	G1681F
NSP3_N1712stop	ORF1ab	N1712stop
NSP3_P1719A	ORF1ab	P1719A
NSP3_I1723Y	ORF1ab	I1723Y
NSP3_ins1686stopstopS	ORF1ab	ins1686stopstopS
NSP3_N1713stop	ORF1ab	N1713stop
NSP3_E1696del	ORF1ab	E1696del
NSP3_I1683P	ORF1ab	I1683P
NSP3_H1698del	ORF1ab	H1698del
NSP3_L1791F	ORF1ab	L1791F
NSP3_A1927V	ORF1ab	A1927V
NSP3_E595D	ORF1ab	E595D
NSP3_T970M	ORF1ab	T970M
NSP3_D1499Y	ORF1ab	D1499Y
NSP3_D410G	ORF1ab	D410G
NSP3_L1525V	ORF1ab	L1525V
NSP3_M494T	ORF1ab	M494T
NSP3_E177D	ORF1ab	E177D
NSP3_V1420F	ORF1ab	V1420F
NSP3_V1243F	ORF1ab	V1243F
NSP3_A231V	ORF1ab	A231V
NSP3_V1282L	ORF1ab	V1282L
NSP3_V598F	ORF1ab	V598F
NSP3_V947L	ORF1ab	V947L
NSP3_V965F	ORF1ab	V965F
NSP3_I549V	ORF1ab	I549V
NSP3_N321Y	ORF1ab	N321Y
NSP3_T485I	ORF1ab	T485I
NSP3_T734A	ORF1ab	T734A
NSP3_N844T	ORF1ab	N844T
NSP3_V188F	ORF1ab	V188F
NSP3_N1713D	ORF1ab	N1713D
NSP3_I310S	ORF1ab	I310S
NSP3_E324G	ORF1ab	E324G
NSP3_T1365A	ORF1ab	T1365A
NSP3_T526I	ORF1ab	T526I
NSP3_P1187S	ORF1ab	P1187S
NSP3_I388T	ORF1ab	I388T
NSP3_A655V	ORF1ab	A655V
NSP3_K1693N	ORF1ab	K1693N
NSP3_A496V	ORF1ab	A496V
NSP3_W82S	ORF1ab	W82S
NSP3_P968S	ORF1ab	P968S
NSP3_D695N	ORF1ab	D695N
NSP3_L741F	ORF1ab	L741F
NSP3_H249Y	ORF1ab	H249Y
NSP3_E378V	ORF1ab	E378V
NSP3_A1311V	ORF1ab	A1311V
NSP3_E130D	ORF1ab	E130D
NSP3_G1681S	ORF1ab	G1681S
NSP3_L1474I	ORF1ab	L1474I
NSP3_A1305V	ORF1ab	A1305V
NSP3_G518W	ORF1ab	G518W
NSP3_K532stop	ORF1ab	K532stop
NSP3_Q514S	ORF1ab	Q514S
NSP3_N517K	ORF1ab	N517K
NSP3_A524G	ORF1ab	A524G
NSP3_L516F	ORF1ab	L516F
NSP3_T520H	ORF1ab	T520H
NSP3_V527S	ORF1ab	V527S
NSP3_E522R	ORF1ab	E522R
NSP3_L528A	ORF1ab	L528A
NSP3_E523G	ORF1ab	E523G
NSP3_C531V	ORF1ab	C531V
NSP3_S533K	ORF1ab	S533K
NSP3_A534C	ORF1ab	A534C
NSP3_I537H	ORF1ab	I537H
NSP3_T526D	ORF1ab	T526D
NSP3_Y536L	ORF1ab	Y536L
NSP3_K529stop	ORF1ab	K529stop
NSP3_L538S	ORF1ab	L538S
NSP3_F535L	ORF1ab	F535L
NSP3_V521C	ORF1ab	V521C
NSP3_Y519L	ORF1ab	Y519L
NSP3_P539S	ORF1ab	P539S
NSP3_K1325R	ORF1ab	K1325R
NSP3_A242V	ORF1ab	A242V
NSP3_E121D	ORF1ab	E121D
NSP3_I733T	ORF1ab	I733T
NSP3_G1423C	ORF1ab	G1423C
NSP3_C1637del	ORF1ab	C1637del
NSP3_N1636S	ORF1ab	N1636S
NSP3_S1571A	ORF1ab	S1571A
NSP3_T1866I	ORF1ab	T1866I
NSP3_K1715R	ORF1ab	K1715R
NSP3_S176N	ORF1ab	S176N
NSP3_G1716S	ORF1ab	G1716S
NSP3_V1331L	ORF1ab	V1331L
NSP3_T703I	ORF1ab	T703I
NSP3_I1491V	ORF1ab	I1491V
NSP3_V950F	ORF1ab	V950F
NSP3_K314R	ORF1ab	K314R
NSP3_S699Y	ORF1ab	S699Y
NSP3_A1526V	ORF1ab	A1526V
NSP3_P74S	ORF1ab	P74S
NSP3_A488S	ORF1ab	A488S
NSP3_T1797I	ORF1ab	T1797I
NSP3_S650T	ORF1ab	S650T
NSP3_T237I	ORF1ab	T237I
NSP3_V267F	ORF1ab	V267F
NSP3_P1103S	ORF1ab	P1103S
NSP3_M1278L	ORF1ab	M1278L
NSP3_R352C	ORF1ab	R352C
NSP3_S721N	ORF1ab	S721N
NSP3_E29A	ORF1ab	E29A
NSP3_S403L	ORF1ab	S403L
NSP3_C1731S	ORF1ab	C1731S
NSP3_T860A	ORF1ab	T860A
NSP3_V50L	ORF1ab	V50L
NSP3_Q66R	ORF1ab	Q66R
NSP3_L738F	ORF1ab	L738F
NSP3_G1727V	ORF1ab	G1727V
NSP3_T1348I	ORF1ab	T1348I
NSP3_T237A	ORF1ab	T237A
NSP3_P992L	ORF1ab	P992L
NSP3_D91N	ORF1ab	D91N
NSP3_S1735F	ORF1ab	S1735F
NSP3_D1122G	ORF1ab	D1122G
NSP3_L312F	ORF1ab	L312F
NSP3_E815V	ORF1ab	E815V
NSP3_P1044A	ORF1ab	P1044A
NSP3_K977R	ORF1ab	K977R
NSP3_L865F	ORF1ab	L865F
NSP3_E1835V	ORF1ab	E1835V
NSP3_S1230F	ORF1ab	S1230F
NSP3_K1804T	ORF1ab	K1804T
NSP3_V1254I	ORF1ab	V1254I
NSP3_T1319I	ORF1ab	T1319I
NSP3_N1680S	ORF1ab	N1680S
NSP3_Q193H	ORF1ab	Q193H
NSP3_M768I	ORF1ab	M768I
NSP3_V473F	ORF1ab	V473F
NSP3_Q191R	ORF1ab	Q191R
NSP3_P1237L	ORF1ab	P1237L
NSP3_Q960H	ORF1ab	Q960H
NSP3_F1646L	ORF1ab	F1646L
NSP3_V351L	ORF1ab	V351L
NSP3_R1518G	ORF1ab	R1518G
NSP3_T1517L	ORF1ab	T1517L
NSP3_F1516S	ORF1ab	F1516S
NSP3_I1647L	ORF1ab	I1647L
NSP3_A564V	ORF1ab	A564V
NSP3_Q1884H	ORF1ab	Q1884H
NSP3_L1802F	ORF1ab	L1802F
NSP3_D1242N	ORF1ab	D1242N
NSP3_I1723V	ORF1ab	I1723V
NSP3_M196R	ORF1ab	M196R
NSP3_Q322H	ORF1ab	Q322H
NSP3_T398I	ORF1ab	T398I
NSP3_T86I	ORF1ab	T86I
NSP3_G47V	ORF1ab	G47V
NSP3_K945N	ORF1ab	K945N
NSP3_N1410D	ORF1ab	N1410D
NSP3_H920Y	ORF1ab	H920Y
NSP3_K973R	ORF1ab	K973R
NSP3_N1680Y	ORF1ab	N1680Y
NSP3_E81D	ORF1ab	E81D
NSP3_V910A	ORF1ab	V910A
NSP3_D135Y	ORF1ab	D135Y
NSP3_T199I	ORF1ab	T199I
NSP3_E1202G	ORF1ab	E1202G
NSP3_I1268N	ORF1ab	I1268N
NSP3_I1117T	ORF1ab	I1117T
NSP3_T1026I	ORF1ab	T1026I
NSP3_L292F	ORF1ab	L292F
NSP3_E997G	ORF1ab	E997G
NSP3_A333V	ORF1ab	A333V
NSP3_K1382R	ORF1ab	K1382R
NSP3_E177G	ORF1ab	E177G
NSP3_I310V	ORF1ab	I310V
NSP3_E49K	ORF1ab	E49K
NSP3_A1690S	ORF1ab	A1690S
NSP3_T864I	ORF1ab	T864I
NSP3_V300I	ORF1ab	V300I
NSP3_L1034S	ORF1ab	L1034S
NSP3_I896V	ORF1ab	I896V
NSP3_T428A	ORF1ab	T428A
NSP3_A614V	ORF1ab	A614V
NSP3_L741I	ORF1ab	L741I
NSP3_K1628R	ORF1ab	K1628R
NSP3_S211del	ORF1ab	S211del
NSP3_F210del	ORF1ab	F210del
NSP3_P968L	ORF1ab	P968L
NSP3_E522G	ORF1ab	E522G
NSP3_T763M	ORF1ab	T763M
NSP3_S1560P	ORF1ab	S1560P
NSP3_K412N	ORF1ab	K412N
NSP3_T1465I	ORF1ab	T1465I
NSP3_I187V	ORF1ab	I187V
NSP3_N258S	ORF1ab	N258S
NSP3_P340L	ORF1ab	P340L
NSP3_A1620V	ORF1ab	A1620V
NSP3_T424I	ORF1ab	T424I
NSP3_E906D	ORF1ab	E906D
NSP3_S1571L	ORF1ab	S1571L
NSP3_V665I	ORF1ab	V665I
NSP3_V1770F	ORF1ab	V1770F
NSP3_S1542T	ORF1ab	S1542T
NSP3_D1688E	ORF1ab	D1688E
NSP3_V1332A	ORF1ab	V1332A
NSP3_A1941T	ORF1ab	A1941T
NSP3_L561F	ORF1ab	L561F
NSP3_D1121N	ORF1ab	D1121N
NSP3_G171C	ORF1ab	G171C
NSP3_P192L	ORF1ab	P192L
NSP3_E427G	ORF1ab	E427G
NSP3_P1787S	ORF1ab	P1787S
NSP3_V325F	ORF1ab	V325F
NSP3_S1494L	ORF1ab	S1494L
NSP3_N793K	ORF1ab	N793K
NSP3_M1556I	ORF1ab	M1556I
NSP3_P1292S	ORF1ab	P1292S
NSP3_V598I	ORF1ab	V598I
NSP3_L1870I	ORF1ab	L1870I
NSP3_P1403L	ORF1ab	P1403L
NSP3_K1155R	ORF1ab	K1155R
NSP3_D821N	ORF1ab	D821N
NSP3_G307S	ORF1ab	G307S
NSP3_T1793K	ORF1ab	T1793K
NSP3_T936N	ORF1ab	T936N
NSP3_A861V	ORF1ab	A861V
NSP3_D1764G	ORF1ab	D1764G
NSP3_L1259I	ORF1ab	L1259I
NSP3_G139S	ORF1ab	G139S
NSP3_V597L	ORF1ab	V597L
NSP3_M494I	ORF1ab	M494I
NSP3_T1446I	ORF1ab	T1446I
NSP3_I31V	ORF1ab	I31V
NSP3_K248N	ORF1ab	K248N
NSP3_V469L	ORF1ab	V469L
NSP3_G145C	ORF1ab	G145C
NSP3_T48I	ORF1ab	T48I
NSP3_L1295S	ORF1ab	L1295S
NSP3_Q960stop	ORF1ab	Q960stop
NSP3_N354S	ORF1ab	N354S
NSP3_G638C	ORF1ab	G638C
NSP3_R810H	ORF1ab	R810H
NSP3_V965L	ORF1ab	V965L
NSP3_I1541V	ORF1ab	I1541V
NSP3_L313F	ORF1ab	L313F
NSP3_E177K	ORF1ab	E177K
NSP3_L1287F	ORF1ab	L1287F
NSP3_T1250I	ORF1ab	T1250I
NSP3_Q981R	ORF1ab	Q981R
NSP3_M1772I	ORF1ab	M1772I
NSP3_R1371K	ORF1ab	R1371K
NSP3_S1370F	ORF1ab	S1370F
NSP3_V1506L	ORF1ab	V1506L
NSP3_D1481G	ORF1ab	D1481G
NSP3_K1386N	ORF1ab	K1386N
NSP3_V299I	ORF1ab	V299I
NSP3_G145D	ORF1ab	G145D
NSP3_T1238I	ORF1ab	T1238I
NSP3_L1137F	ORF1ab	L1137F
NSP3_Y103C	ORF1ab	Y103C
NSP3_G334D	ORF1ab	G334D
NSP3_T656I	ORF1ab	T656I
NSP3_L689F	ORF1ab	L689F
NSP3_A146V	ORF1ab	A146V
NSP3_M951I	ORF1ab	M951I
NSP3_S284N	ORF1ab	S284N
NSP3_H1156Y	ORF1ab	H1156Y
NSP3_S1589P	ORF1ab	S1589P
NSP3_E318K	ORF1ab	E318K
NSP3_T1363A	ORF1ab	T1363A
NSP3_Y996C	ORF1ab	Y996C
NSP3_D1242G	ORF1ab	D1242G
NSP3_V1762F	ORF1ab	V1762F
NSP3_Q406K	ORF1ab	Q406K
NSP3_A1642S	ORF1ab	A1642S
NSP3_D117G	ORF1ab	D117G
NSP3_E1224A	ORF1ab	E1224A
NSP3_T182I	ORF1ab	T182I
NSP3_A149T	ORF1ab	A149T
NSP3_T1189A	ORF1ab	T1189A
NSP3_L1511F	ORF1ab	L1511F
NSP3_F814S	ORF1ab	F814S
NSP3_K1260E	ORF1ab	K1260E
NSP3_A1215T	ORF1ab	A1215T
NSP3_L1035I	ORF1ab	L1035I
NSP3_F1415S	ORF1ab	F1415S
NSP3_I733V	ORF1ab	I733V
NSP3_W1576G	ORF1ab	W1576G
NSP3_D729G	ORF1ab	D729G
NSP3_D164E	ORF1ab	D164E
NSP3_G1147D	ORF1ab	G1147D
NSP3_T1090I	ORF1ab	T1090I
NSP3_T217I	ORF1ab	T217I
NSP3_Q1658H	ORF1ab	Q1658H
NSP3_E122A	ORF1ab	E122A
NSP3_T181I	ORF1ab	T181I
NSP3_V245F	ORF1ab	V245F
NSP3_D110E	ORF1ab	D110E
NSP3_A890S	ORF1ab	A890S
NSP3_E206K	ORF1ab	E206K
NSP3_N444Y	ORF1ab	N444Y
NSP3_A338D	ORF1ab	A338D
NSP3_G1716V	ORF1ab	G1716V
NSP3_Y1041H	ORF1ab	Y1041H
NSP3_A225T	ORF1ab	A225T
NSP3_K1923R	ORF1ab	K1923R
NSP3_N1177H	ORF1ab	N1177H
NSP3_A1883V	ORF1ab	A1883V
NSP3_E134V	ORF1ab	E134V
NSP3_T1363S	ORF1ab	T1363S
NSP3_E869D	ORF1ab	E869D
NSP3_M196I	ORF1ab	M196I
NSP3_P1292T	ORF1ab	P1292T
NSP3_E122G	ORF1ab	E122G
NSP3_M1556L	ORF1ab	M1556L
NSP3_N1313D	ORF1ab	N1313D
NSP3_R1341Q	ORF1ab	R1341Q
NSP3_Q1842R	ORF1ab	Q1842R
NSP3_I1541T	ORF1ab	I1541T
NSP3_T1639I	ORF1ab	T1639I
NSP3_G337C	ORF1ab	G337C
NSP3_P395S	ORF1ab	P395S
NSP3_N1329K	ORF1ab	N1329K
NSP3_L1752M	ORF1ab	L1752M
NSP3_P985L	ORF1ab	P985L
NSP3_I1891V	ORF1ab	I1891V
NSP3_L632V	ORF1ab	L632V
NSP3_A534T	ORF1ab	A534T
NSP3_G277del	ORF1ab	G277del
NSP3_N276R	ORF1ab	N276R
NSP3_Q1125H	ORF1ab	Q1125H
NSP3_A274V	ORF1ab	A274V
NSP3_K1679N	ORF1ab	K1679N
NSP3_M1441T	ORF1ab	M1441T
NSP3_P1377S	ORF1ab	P1377S
NSP3_G252V	ORF1ab	G252V
NSP3_A316V	ORF1ab	A316V
NSP3_I335V	ORF1ab	I335V
NSP3_L1903F	ORF1ab	L1903F
NSP3_V1678L	ORF1ab	V1678L
NSP3_C1223S	ORF1ab	C1223S
NSP3_L761F	ORF1ab	L761F
NSP3_T1378P	ORF1ab	T1378P
NSP3_P2L	ORF1ab	P2L
NSP3_K977E	ORF1ab	K977E
NSP3_V1201F	ORF1ab	V1201F
NSP3_T1793P	ORF1ab	T1793P
NSP3_R1613G	ORF1ab	R1613G
NSP3_T1379I	ORF1ab	T1379I
NSP3_I789T	ORF1ab	I789T
NSP3_M951V	ORF1ab	M951V
NSP3_N1805T	ORF1ab	N1805T
NSP3_N1053S	ORF1ab	N1053S
NSP3_E121Q	ORF1ab	E121Q
NSP3_N873D	ORF1ab	N873D
NSP3_T734I	ORF1ab	T734I
NSP3_S702P	ORF1ab	S702P
NSP3_A1280V	ORF1ab	A1280V
NSP3_A256V	ORF1ab	A256V
NSP3_H792R	ORF1ab	H792R
NSP3_D622A	ORF1ab	D622A
NSP3_N219K	ORF1ab	N219K
NSP3_T626A	ORF1ab	T626A
NSP3_P278L	ORF1ab	P278L
NSP3_V766L	ORF1ab	V766L
NSP3_H818Y	ORF1ab	H818Y
NSP3_S1534R	ORF1ab	S1534R
NSP3_D1121Y	ORF1ab	D1121Y
NSP3_S1738L	ORF1ab	S1738L
NSP3_S83I	ORF1ab	S83I
NSP3_M102I	ORF1ab	M102I
NSP3_A1461V	ORF1ab	A1461V
NSP3_C55Y	ORF1ab	C55Y
NSP3_Q138R	ORF1ab	Q138R
NSP3_P1403S	ORF1ab	P1403S
NSP3_L452F	ORF1ab	L452F
NSP3_E680G	ORF1ab	E680G
NSP3_T133N	ORF1ab	T133N
NSP3_V575M	ORF1ab	V575M
NSP3_H727Y	ORF1ab	H727Y
NSP3_F1687L	ORF1ab	F1687L
NSP3_D1688I	ORF1ab	D1688I
NSP3_R30G	ORF1ab	R30G
NSP3_T1814I	ORF1ab	T1814I
NSP3_A1769T	ORF1ab	A1769T
NSP3_S209T	ORF1ab	S209T
NSP3_K1267E	ORF1ab	K1267E
NSP3_H1698Y	ORF1ab	H1698Y
NSP3_P993L	ORF1ab	P993L
NSP3_G1849C	ORF1ab	G1849C
NSP3_P662L	ORF1ab	P662L
NSP3_V1472I	ORF1ab	V1472I
NSP3_L72F	ORF1ab	L72F
NSP3_C1223Y	ORF1ab	C1223Y
NSP3_F1207S	ORF1ab	F1207S
NSP3_L944I	ORF1ab	L944I
NSP3_A1561V	ORF1ab	A1561V
NSP3_V987A	ORF1ab	V987A
NSP3_P1200L	ORF1ab	P1200L
NSP3_V1201del	ORF1ab	V1201del
NSP3_C1392Y	ORF1ab	C1392Y
NSP3_V747A	ORF1ab	V747A
NSP3_A579V	ORF1ab	A579V
NSP3_I707V	ORF1ab	I707V
NSP3_E92D	ORF1ab	E92D
NSP3_D1774G	ORF1ab	D1774G
NSP3_A1739R	ORF1ab	A1739R
NSP3_S1648T	ORF1ab	S1648T
NSP3_R748K	ORF1ab	R748K
NSP3_T1363I	ORF1ab	T1363I
NSP3_K280E	ORF1ab	K280E
NSP3_H1880Y	ORF1ab	H1880Y
NSP3_I1468V	ORF1ab	I1468V
NSP3_S676F	ORF1ab	S676F
NSP3_T1677A	ORF1ab	T1677A
NSP3_Q995H	ORF1ab	Q995H
NSP3_V477F	ORF1ab	V477F
NSP3_T432I	ORF1ab	T432I
NSP3_Q185H	ORF1ab	Q185H
NSP3_P389S	ORF1ab	P389S
NSP3_D9E	ORF1ab	D9E
NSP3_A1395S	ORF1ab	A1395S
NSP3_A1395V	ORF1ab	A1395V
NSP3_S1038F	ORF1ab	S1038F
NSP3_M829I	ORF1ab	M829I
NSP3_P402H	ORF1ab	P402H
NSP3_I1559V	ORF1ab	I1559V
NSP3_K1186N	ORF1ab	K1186N
NSP3_A54S	ORF1ab	A54S
NSP3_G691S	ORF1ab	G691S
NSP3_E374A	ORF1ab	E374A
NSP3_D1674G	ORF1ab	D1674G
NSP3_L373F	ORF1ab	L373F
NSP3_P1442L	ORF1ab	P1442L
NSP3_H290Y	ORF1ab	H290Y
NSP3_Q981L	ORF1ab	Q981L
NSP3_Q775P	ORF1ab	Q775P
NSP3_V1678A	ORF1ab	V1678A
NSP3_I310T	ORF1ab	I310T
NSP3_S377R	ORF1ab	S377R
NSP3_Q185L	ORF1ab	Q185L
NSP3_M84I	ORF1ab	M84I
NSP3_I967M	ORF1ab	I967M
NSP3_G250R	ORF1ab	G250R
NSP3_T1250S	ORF1ab	T1250S
NSP3_R407I	ORF1ab	R407I
NSP3_D853A	ORF1ab	D853A
NSP3_A1183D	ORF1ab	A1183D
NSP3_A1151S	ORF1ab	A1151S
NSP3_V50I	ORF1ab	V50I
NSP3_V1676I	ORF1ab	V1676I
NSP3_G171V	ORF1ab	G171V
NSP3_R1868H	ORF1ab	R1868H
NSP3_V575A	ORF1ab	V575A
NSP3_K376R	ORF1ab	K376R
NSP3_S1729A	ORF1ab	S1729A
NSP3_K1170R	ORF1ab	K1170R
NSP3_T1184M	ORF1ab	T1184M
NSP3_Q1692K	ORF1ab	Q1692K
NSP3_A1775V	ORF1ab	A1775V
NSP3_E156D	ORF1ab	E156D
NSP3_S716I	ORF1ab	S716I
NSP3_G1440D	ORF1ab	G1440D
NSP3_N931S	ORF1ab	N931S
NSP3_D1283G	ORF1ab	D1283G
NSP3_K1138R	ORF1ab	K1138R
NSP3_Q16H	ORF1ab	Q16H
NSP3_D767Y	ORF1ab	D767Y
NSP3_V521I	ORF1ab	V521I
NSP3_A1736T	ORF1ab	A1736T
NSP3_A1798V	ORF1ab	A1798V
NSP3_K412E	ORF1ab	K412E
NSP3_A1374V	ORF1ab	A1374V
NSP3_L216I	ORF1ab	L216I
NSP3_E1732D	ORF1ab	E1732D
NSP3_L1546F	ORF1ab	L1546F
NSP3_H682R	ORF1ab	H682R
NSP3_L35I	ORF1ab	L35I
NSP3_K1325E	ORF1ab	K1325E
NSP3_F1510C	ORF1ab	F1510C
NSP3_N891K	ORF1ab	N891K
NSP3_L1343V	ORF1ab	L1343V
NSP3_G1643D	ORF1ab	G1643D
NSP3_I1172V	ORF1ab	I1172V
NSP3_A1526T	ORF1ab	A1526T
NSP3_S332P	ORF1ab	S332P
NSP3_L142V	ORF1ab	L142V
NSP3_H1274R	ORF1ab	H1274R
NSP3_Q203R	ORF1ab	Q203R
NSP3_S1396L	ORF1ab	S1396L
NSP3_T955S	ORF1ab	T955S
NSP3_E796G	ORF1ab	E796G
NSP3_L431I	ORF1ab	L431I
NSP3_V1254L	ORF1ab	V1254L
NSP3_G515V	ORF1ab	G515V
NSP3_N363D	ORF1ab	N363D
NSP3_S1387T	ORF1ab	S1387T
NSP3_K1249N	ORF1ab	K1249N
NSP3_C1191G	ORF1ab	C1191G
NSP3_E154K	ORF1ab	E154K
NSP3_K1693E	ORF1ab	K1693E
NSP3_I1550L	ORF1ab	I1550L
NSP3_E1394D	ORF1ab	E1394D
NSP3_A994V	ORF1ab	A994V
NSP3_S288N	ORF1ab	S288N
NSP3_I385V	ORF1ab	I385V
NSP3_S794L	ORF1ab	S794L
NSP3_G1255R	ORF1ab	G1255R
NSP3_V1248L	ORF1ab	V1248L
NSP3_A1892T	ORF1ab	A1892T
NSP3_L1266I	ORF1ab	L1266I
NSP3_V1069I	ORF1ab	V1069I
NSP3_S1265del	ORF1ab	S1265del
NSP3_K38R	ORF1ab	K38R
NSP3_L1328F	ORF1ab	L1328F
NSP3_S1160F	ORF1ab	S1160F
NSP3_A1279T	ORF1ab	A1279T
NSP3_A1642V	ORF1ab	A1642V
NSP3_F123L	ORF1ab	F123L
NSP3_T611I	ORF1ab	T611I
NSP3_T1127A	ORF1ab	T1127A
NSP3_G255E	ORF1ab	G255E
NSP3_L632I	ORF1ab	L632I
NSP3_G250E	ORF1ab	G250E
NSP3_L528F	ORF1ab	L528F
NSP3_A975S	ORF1ab	A975S
NSP3_I483V	ORF1ab	I483V
NSP3_H682Y	ORF1ab	H682Y
NSP3_S702F	ORF1ab	S702F
NSP3_S1701P	ORF1ab	S1701P
NSP3_D464Y	ORF1ab	D464Y
NSP3_I1192V	ORF1ab	I1192V
NSP3_Q406R	ORF1ab	Q406R
NSP3_G1300S	ORF1ab	G1300S
NSP3_E189D	ORF1ab	E189D
NSP3_L1453F	ORF1ab	L1453F
NSP3_R1710K	ORF1ab	R1710K
NSP3_F1327L	ORF1ab	F1327L
NSP3_I397T	ORF1ab	I397T
NSP3_N36S	ORF1ab	N36S
NSP3_R649K	ORF1ab	R649K
NSP3_E115K	ORF1ab	E115K
NSP3_K1330R	ORF1ab	K1330R
NSP3_F372V	ORF1ab	F372V
NSP3_T1694I	ORF1ab	T1694I
NSP3_P1200T	ORF1ab	P1200T
NSP3_T1793I	ORF1ab	T1793I
NSP3_Q180H	ORF1ab	Q180H
NSP3_D1318G	ORF1ab	D1318G
NSP3_D9G	ORF1ab	D9G
NSP3_P200S	ORF1ab	P200S
NSP3_S40A	ORF1ab	S40A
NSP3_E419D	ORF1ab	E419D
NSP3_K259N	ORF1ab	K259N
NSP3_T1793A	ORF1ab	T1793A
NSP3_E122D	ORF1ab	E122D
NSP3_L1358F	ORF1ab	L1358F
NSP3_L781S	ORF1ab	L781S
NSP3_H295Q	ORF1ab	H295Q
NSP3_A562V	ORF1ab	A562V
NSP3_T133I	ORF1ab	T133I
NSP3_V1897I	ORF1ab	V1897I
NSP3_V1062I	ORF1ab	V1062I
NSP3_Q128K	ORF1ab	Q128K
NSP3_D1075N	ORF1ab	D1075N
NSP3_Y1463H	ORF1ab	Y1463H
NSP3_A1215V	ORF1ab	A1215V
NSP3_R30S	ORF1ab	R30S
NSP3_M1562I	ORF1ab	M1562I
NSP3_E522D	ORF1ab	E522D
NSP3_P1200S	ORF1ab	P1200S
NSP3_A225S	ORF1ab	A225S
NSP3_D924N	ORF1ab	D924N
NSP3_T1203I	ORF1ab	T1203I
NSP3_V346I	ORF1ab	V346I
NSP3_N1543K	ORF1ab	N1543K
NSP3_L368F	ORF1ab	L368F
NSP3_L425Q	ORF1ab	L425Q
NSP3_Q585stop	ORF1ab	Q585stop
NSP3_S1455F	ORF1ab	S1455F
NSP3_T666I	ORF1ab	T666I
NSP3_S1589T	ORF1ab	S1589T
NSP3_A813V	ORF1ab	A813V
NSP3_K592E	ORF1ab	K592E
NSP3_P329S	ORF1ab	P329S
NSP3_G252C	ORF1ab	G252C
NSP3_K798R	ORF1ab	K798R
NSP3_R1341W	ORF1ab	R1341W
NSP3_V12M	ORF1ab	V12M
NSP3_G1524E	ORF1ab	G1524E
NSP3_W161R	ORF1ab	W161R
NSP3_I1258T	ORF1ab	I1258T
NSP3_S699F	ORF1ab	S699F
NSP3_G337D	ORF1ab	G337D
NSP3_V325I	ORF1ab	V325I
NSP3_P679S	ORF1ab	P679S
NSP3_N1587S	ORF1ab	N1587S
NSP3_P1159S	ORF1ab	P1159S
NSP3_A1642T	ORF1ab	A1642T
NSP3_Q1884R	ORF1ab	Q1884R
NSP3_T350A	ORF1ab	T350A
NSP3_A1600V	ORF1ab	A1600V
NSP3_S769L	ORF1ab	S769L
NSP3_A243V	ORF1ab	A243V
NSP3_E548K	ORF1ab	E548K
NSP3_E159G	ORF1ab	E159G
NSP3_I273M	ORF1ab	I273M
NSP3_V348A	ORF1ab	V348A
NSP3_V421F	ORF1ab	V421F
NSP3_E156K	ORF1ab	E156K
NSP3_H1841Y	ORF1ab	H1841Y
NSP3_P1442S	ORF1ab	P1442S
NSP3_D1085N	ORF1ab	D1085N
NSP3_T860I	ORF1ab	T860I
NSP3_G1389S	ORF1ab	G1389S
NSP3_S1039L	ORF1ab	S1039L
NSP3_N1934D	ORF1ab	N1934D
NSP3_E268A	ORF1ab	E268A
NSP3_S1699T	ORF1ab	S1699T
NSP3_Y600C	ORF1ab	Y600C
NSP3_W1414L	ORF1ab	W1414L
NSP3_S1817A	ORF1ab	S1817A
NSP3_A564T	ORF1ab	A564T
NSP3_Y1686H	ORF1ab	Y1686H
NSP3_S1265N	ORF1ab	S1265N
NSP3_V1777I	ORF1ab	V1777I
NSP3_E1801K	ORF1ab	E1801K
NSP3_T275I	ORF1ab	T275I
NSP3_K839Q	ORF1ab	K839Q
NSP3_S1023F	ORF1ab	S1023F
NSP3_P875H	ORF1ab	P875H
NSP3_L247F	ORF1ab	L247F
NSP3_A1105T	ORF1ab	A1105T
NSP3_T350N	ORF1ab	T350N
NSP3_F372L	ORF1ab	F372L
NSP3_M1278V	ORF1ab	M1278V
NSP3_P67S	ORF1ab	P67S
NSP3_G301C	ORF1ab	G301C
NSP3_T976I	ORF1ab	T976I
NSP3_P1377L	ORF1ab	P1377L
NSP3_E426G	ORF1ab	E426G
NSP3_F776L	ORF1ab	F776L
NSP3_A1818S	ORF1ab	A1818S
NSP3_N1322D	ORF1ab	N1322D
NSP3_G1016V	ORF1ab	G1016V
NSP3_H1000Y	ORF1ab	H1000Y
NSP3_P67T	ORF1ab	P67T
NSP3_L1515F	ORF1ab	L1515F
NSP3_V980L	ORF1ab	V980L
NSP3_Y1013H	ORF1ab	Y1013H
NSP3_T720N	ORF1ab	T720N
NSP3_G116C	ORF1ab	G116C
NSP3_V1229L	ORF1ab	V1229L
NSP3_T787I	ORF1ab	T787I
NSP3_N1890H	ORF1ab	N1890H
NSP3_H1889Q	ORF1ab	H1889Q
NSP3_E1213G	ORF1ab	E1213G
NSP3_Q1756H	ORF1ab	Q1756H
NSP3_T1365P	ORF1ab	T1365P
NSP3_W1548R	ORF1ab	W1548R
NSP3_S1134L	ORF1ab	S1134L
NSP3_A1133T	ORF1ab	A1133T
NSP3_V418F	ORF1ab	V418F
NSP3_M375I	ORF1ab	M375I
NSP3_P1469R	ORF1ab	P1469R
NSP3_I967V	ORF1ab	I967V
NSP3_G171R	ORF1ab	G171R
NSP3_E399D	ORF1ab	E399D
NSP3_M265V	ORF1ab	M265V
NSP3_A602V	ORF1ab	A602V
NSP3_W696C	ORF1ab	W696C
NSP3_V207del	ORF1ab	V207del
NSP3_N208del	ORF1ab	N208del
NSP3_S209del	ORF1ab	S209del
NSP3_E206D	ORF1ab	E206D
NSP3_C926Y	ORF1ab	C926Y
NSP3_A1892V	ORF1ab	A1892V
NSP3_E1073G	ORF1ab	E1073G
NSP3_C104F	ORF1ab	C104F
NSP3_V1847F	ORF1ab	V1847F
NSP3_A58V	ORF1ab	A58V
NSP3_N722K	ORF1ab	N722K
NSP3_A338V	ORF1ab	A338V
NSP3_V1862I	ORF1ab	V1862I
NSP3_V1173F	ORF1ab	V1173F
NSP3_M953V	ORF1ab	M953V
NSP3_Q764H	ORF1ab	Q764H
NSP3_A859S	ORF1ab	A859S
NSP3_V987I	ORF1ab	V987I
NSP3_E70D	ORF1ab	E70D
NSP3_L1145I	ORF1ab	L1145I
NSP3_A1757V	ORF1ab	A1757V
NSP3_G1849S	ORF1ab	G1849S
NSP3_T504A	ORF1ab	T504A
NSP3_K1211R	ORF1ab	K1211R
NSP3_V1759L	ORF1ab	V1759L
NSP3_P447L	ORF1ab	P447L
NSP3_T1251I	ORF1ab	T1251I
NSP3_Y1535H	ORF1ab	Y1535H
NSP3_L742F	ORF1ab	L742F
NSP3_D218N	ORF1ab	D218N
NSP3_P192H	ORF1ab	P192H
NSP3_S1375F	ORF1ab	S1375F
NSP3_K610R	ORF1ab	K610R
NSP3_S1675G	ORF1ab	S1675G
NSP3_C1223R	ORF1ab	C1223R
NSP3_D135G	ORF1ab	D135G
NSP3_E159K	ORF1ab	E159K
NSP3_R646L	ORF1ab	R646L
NSP3_T1378I	ORF1ab	T1378I
NSP3_F1520L	ORF1ab	F1520L
NSP3_L151F	ORF1ab	L151F
NSP3_E548G	ORF1ab	E548G
NSP3_V220L	ORF1ab	V220L
NSP3_V1806M	ORF1ab	V1806M
NSP3_P141L	ORF1ab	P141L
NSP3_I397V	ORF1ab	I397V
NSP3_A1800V	ORF1ab	A1800V
NSP3_F918L	ORF1ab	F918L
NSP3_S915N	ORF1ab	S915N
NSP3_A890V	ORF1ab	A890V
NSP3_I1320V	ORF1ab	I1320V
NSP3_A54T	ORF1ab	A54T
NSP3_P1237S	ORF1ab	P1237S
NSP3_G489S	ORF1ab	G489S
NSP3_S1106R	ORF1ab	S1106R
NSP3_D1219G	ORF1ab	D1219G
NSP3_M1747I	ORF1ab	M1747I
NSP3_K486R	ORF1ab	K486R
NSP3_V1243I	ORF1ab	V1243I
NSP3_Q266stop	ORF1ab	Q266stop
NSP3_M265I	ORF1ab	M265I
NSP3_S403P	ORF1ab	S403P
NSP3_V502L	ORF1ab	V502L
NSP3_C1015R	ORF1ab	C1015R
NSP3_A264D	ORF1ab	A264D
NSP3_E1271K	ORF1ab	E1271K
NSP3_K530R	ORF1ab	K530R
NSP3_S1106G	ORF1ab	S1106G
NSP3_D270G	ORF1ab	D270G
NSP3_S69F	ORF1ab	S69F
NSP3_Q919R	ORF1ab	Q919R
NSP3_R407K	ORF1ab	R407K
NSP3_P778L	ORF1ab	P778L
NSP3_T169A	ORF1ab	T169A
NSP3_M84V	ORF1ab	M84V
NSP3_I750T	ORF1ab	I750T
NSP3_F1503V	ORF1ab	F1503V
NSP3_R1820Q	ORF1ab	R1820Q
NSP3_D10N	ORF1ab	D10N
NSP3_S925F	ORF1ab	S925F
NSP3_E1213D	ORF1ab	E1213D
NSP3_N1012T	ORF1ab	N1012T
NSP3_S1699P	ORF1ab	S1699P
NSP3_N506D	ORF1ab	N506D
NSP3_V1248M	ORF1ab	V1248M
NSP3_V553I	ORF1ab	V553I
NSP3_D464G	ORF1ab	D464G
NSP3_L1400E	ORF1ab	L1400E
NSP3_V1420R	ORF1ab	V1420R
NSP3_K1401V	ORF1ab	K1401V
NSP3_L1416N	ORF1ab	L1416N
NSP3_ins1413TIKCLPR	ORF1ab	ins1413TIKCLPR
NSP3_L1408Y	ORF1ab	L1408Y
NSP3_I1413F	ORF1ab	I1413F
NSP3_S1406D	ORF1ab	S1406D
NSP3_I1412V	ORF1ab	I1412V
NSP3_W1414F	ORF1ab	W1414F
NSP3_P1403stop	ORF1ab	P1403stop
[truncated: 4,972 more rows]

## Sheet: Table S4
Supplementary table 4: List of the 194 mutations first detected in Campania, sorted by position along the Sars-CoV-2 genome.
GISAID Annotation	Gene	Mutation	First collection date in Campania	First collection date outside Campania
NSP1_ins141LI	Orf1ab	ins141LI	2021-09-21	NA
NSP1_K11stop	Orf1ab	K11stop	2021-04-01	2021-06-11
NSP1_Q66P	Orf1ab	Q66P	2021-03-05	2021-04-23
NSP1_V86D	Orf1ab	V86D	2020-05-02	2021-06-14
NSP2_G15D	Orf1ab	G15D	2020-06-29	2020-07-26
NSP2_ins245stopQVCLLGS	Orf1ab	ins245stopQVCLLGS	2021-05-06	2021-08-03
NSP2_K579R	Orf1ab	K579R	2020-05-06	2021-01-03
NSP2_L289H	Orf1ab	L289H	2020-10-26	2020-10-27
NSP2_N625K	Orf1ab	N625K	2020-12-27	2021-01-06
NSP2_Q134E	Orf1ab	Q134E	2020-11-06	2021-07-05
NSP3_A1739R	Orf1ab	A1739R	2021-08-04	2021-11-11
NSP3_A1769T	Orf1ab	A1769T	2020-09-29	2020-10-15
NSP3_C1731S	Orf1ab	C1731S	2021-06-08	2021-06-14
NSP3_D1707R	Orf1ab	D1707R	2020-12-18	2021-01-12
NSP3_D440Y	Orf1ab	D440Y	2020-05-04	2021-05-18
NSP3_E1650Q	Orf1ab	E1650Q	2021-04-14	NA
NSP3_E1835V	Orf1ab	E1835V	2020-10-26	2020-11-05
NSP3_G1043A	Orf1ab	G1043A	2021-04-23	2021-05-17
NSP3_G1308D	Orf1ab	G1308D	2020-04-02	2020-07-26
NSP3_G1681F	Orf1ab	G1681F	2020-12-18	NA
NSP3_G1849S	Orf1ab	G1849S	2020-06-29	2020-09-22
NSP3_H1684S	Orf1ab	H1684S	2020-12-18	NA
NSP3_I1683P	Orf1ab	I1683P	2020-12-18	NA
NSP3_I1720Y	Orf1ab	I1720Y	2020-12-18	2021-03-30
NSP3_I750F	Orf1ab	I750F	2020-04-27	2020-12-04
NSP3_I77F	Orf1ab	I77F	2020-05-07	2021-01-25
NSP3_ins1525CTWIGCNH	Orf1ab	ins1525CTWIGCNH	2021-04-13	NA
NSP3_ins1686stopstopS	Orf1ab	ins1686stopstopS	2020-12-18	NA
NSP3_K1728stop	Orf1ab	K1728stop	2020-12-18	2021-01-19
NSP3_K232I	Orf1ab	K232I	2021-04-21	NA
NSP3_K578N	Orf1ab	K578N	2020-09-21	2020-12-05
NSP3_L1145I	Orf1ab	L1145I	2021-03-01	2021-04-28
NSP3_L1400E	Orf1ab	L1400E	2021-03-17	NA
NSP3_L1439S	Orf1ab	L1439S	2020-05-04	2020-12-16
NSP3_L1709P	Orf1ab	L1709P	2020-12-18	2021-01-12
NSP3_L330S	Orf1ab	L330S	2020-05-07	2020-07-20
NSP3_M1562K	Orf1ab	M1562K	2021-04-07	2021-07-25
NSP3_N1680W	Orf1ab	N1680W	2020-12-18	NA
NSP3_N1708Q	Orf1ab	N1708Q	2020-12-18	2021-03-08
NSP3_N1712stop	Orf1ab	N1712stop	2020-12-18	2021-01-12
NSP3_N1721stop	Orf1ab	N1721stop	2020-12-18	2021-03-30
NSP3_N1810Y	Orf1ab	N1810Y	2020-10-26	2020-12-09
NSP3_N506K	Orf1ab	N506K	2020-09-15	2020-11-11
NSP3_P1044A	Orf1ab	P1044A	2021-06-16	NA
NSP3_P1292T	Orf1ab	P1292T	2020-04-02	2020-10-28
NSP3_P1352S	Orf1ab	P1352S	2021-04-13	2021-05-17
NSP3_P1719A	Orf1ab	P1719A	2020-12-18	2021-03-30
NSP3_P302L	Orf1ab	P302L	2020-04-28	2020-06-09
NSP3_Q867P	Orf1ab	Q867P	2020-04-21	NA
NSP3_R1518T	Orf1ab	R1518T	2021-04-14	NA
NSP3_R1613G	Orf1ab	R1613G	2021-05-03	2021-08-08
NSP3_R1710E	Orf1ab	R1710E	2020-12-18	2021-01-21
NSP3_R646G	Orf1ab	R646G	2021-04-01	2021-05-25
NSP3_S1542T	Orf1ab	S1542T	2021-07-07	NA
NSP3_S1682H	Orf1ab	S1682H	2020-12-18	NA
NSP3_T1140P	Orf1ab	T1140P	2021-03-26	NA
NSP3_T1645K	Orf1ab	T1645K	2021-04-27	NA
NSP3_T678L	Orf1ab	T678L	2021-04-13	2021-05-28
NSP3_T755I	Orf1ab	T755I	2021-04-17	2021-05-15
NSP3_V1704C	Orf1ab	V1704C	2020-12-18	2021-01-12
NSP3_V348A	Orf1ab	V348A	2020-09-02	2020-11-06
NSP3_V348L	Orf1ab	V348L	2020-12-10	2021-01-20
NSP3_Y1013F	Orf1ab	Y1013F	2021-04-06	2021-05-28
NSP3_Y1521stop	Orf1ab	Y1521stop	2021-05-19	2021-07-30
NSP3_Y1686L	Orf1ab	Y1686L	2020-12-18	2021-01-03
NSP3_Y668F	Orf1ab	Y668F	2021-03-27	2021-04-28
NSP4_D117Y	Orf1ab	D117Y	2021-04-06	2021-05-18
NSP4_D246Y	Orf1ab	D246Y	2020-04-29	2020-07-10
NSP4_F19L	Orf1ab	F19L	2020-05-06	2020-07-18
NSP4_G79R	Orf1ab	G79R	2021-05-03	NA
NSP4_I23N	Orf1ab	I23N	2021-04-27	2021-07-06
NSP4_N4D	Orf1ab	N4D	2020-09-15	2020-10-29
NSP4_S496P	Orf1ab	S496P	2021-03-13	2021-12-21
NSP4_T419N	Orf1ab	T419N	2021-04-12	2021-04-19
NSP5_G258V	Orf1ab	G258V	2021-02-17	2021-05-18
NSP5_L282F	Orf1ab	L282F	2020-04-11	2020-06-28
NSP5_Q244stop	Orf1ab	Q244stop	2020-05-06	2021-03-31
NSP5_S113L	Orf1ab	S113L	2020-04-29	2020-07-21
NSP6_F66S	Orf1ab	F66S	2020-05-07	2020-08-02
NSP6_P87S	Orf1ab	P87S	2020-04-27	2020-12-25
NSP6_V84del	Orf1ab	V84del	2021-01-08	2021-01-19
NSP6_Y85del	Orf1ab	Y85del	2021-01-08	2021-01-19
NSP8_D50H	Orf1ab	D50H	2021-04-14	NA
NSP8_G144V	Orf1ab	G144V	2020-11-02	2020-11-22
NSP8_K196T	Orf1ab	K196T	2021-08-26	2021-10-04
NSP8_Q69E	Orf1ab	Q69E	2021-05-10	NA
NSP8_S47P	Orf1ab	S47P	2021-04-14	NA
NSP9_C73F	Orf1ab	C73F	2020-10-26	2021-07-02
NSP12_A195V	Orf1ab	A195V	2020-04-27	2020-07-05
NSP12_A656G	Orf1ab	A656G	2021-04-15	2021-07-25
NSP12_C622G	Orf1ab	C622G	2021-11-09	NA
NSP12_D140E	Orf1ab	D140E	2021-01-03	2021-02-12
NSP12_D164G	Orf1ab	D164G	2020-04-28	2020-12-12
NSP12_E167V	Orf1ab	E167V	2021-04-09	2021-10-11
NSP12_F920S	Orf1ab	F920S	2020-11-25	2021-03-15
NSP12_G44D	Orf1ab	G44D	2021-04-17	2021-10-06
NSP12_ins586stopstopLEQANS	Orf1ab	ins586stopstopLEQANS	2021-05-03	2021-07-26
NSP12_ins902FCYAYstopstopstopH	Orf1ab	ins902FCYAYstopstopstopH	2021-06-04	NA
NSP12_K391I	Orf1ab	K391I	2021-05-08	NA
NSP12_K871T	Orf1ab	K871T	2021-06-04	2021-06-10
NSP12_L707P	Orf1ab	L707P	2020-04-09	2020-08-26
NSP12_L907G	Orf1ab	L907G	2021-06-04	NA
NSP12_N158H	Orf1ab	N158H	2020-12-10	2020-12-18
NSP12_N703D	Orf1ab	N703D	2021-06-04	NA
NSP12_P873stop	Orf1ab	P873stop	2021-06-04	NA
NSP12_Q875G	Orf1ab	Q875G	2021-06-04	NA
NSP12_R914del	Orf1ab	R914del	2021-06-04	2021-08-01
NSP12_S68P	Orf1ab	S68P	2021-04-06	NA
NSP12_S904K	Orf1ab	S904K	2021-06-04	NA
NSP12_S913del	Orf1ab	S913del	2021-06-04	NA
NSP12_T853I	Orf1ab	T853I	2021-07-07	NA
NSP12_T912del	Orf1ab	T912del	2021-06-04	NA
NSP12_V493F	Orf1ab	V493F	2021-07-07	2021-08-13
NSP12_Y69H	Orf1ab	Y69H	2020-10-26	2020-11-01
NSP12_Y915del	Orf1ab	Y915del	2021-06-04	2021-08-14
NSP13_D223I	Orf1ab	D223I	2021-02-12	2021-11-27
NSP13_D542Y	Orf1ab	D542Y	2020-04-11	2020-05-06
NSP13_H311D	Orf1ab	H311D	2021-05-11	NA
NSP13_ins220NstopM	Orf1ab	ins220NstopM	2021-02-12	2021-11-27
NSP13_K329Q	Orf1ab	K329Q	2021-03-13	2021-06-09
NSP13_L295M	Orf1ab	L295M	2021-02-10	2021-04-07
NSP13_L352S	Orf1ab	L352S	2021-03-31	2021-04-24
NSP13_P514S	Orf1ab	P514S	2020-12-26	2021-03-15
NSP13_R161G	Orf1ab	R161G	2021-07-19	2021-09-23
NSP13_R186V	Orf1ab	R186V	2021-02-12	2021-05-28
NSP13_S166H	Orf1ab	S166H	2021-02-12	2021-05-28
NSP13_T183L	Orf1ab	T183L	2021-02-12	2021-05-28
NSP13_V187stop	Orf1ab	V187stop	2021-02-12	2021-03-05
NSP13_Y185I	Orf1ab	Y185I	2021-02-12	2021-05-28
NSP13_Y205M	Orf1ab	Y205M	2021-02-12	NA
NSP13_Y224I	Orf1ab	Y224I	2021-02-12	2021-11-27
NSP14_L18S	Orf1ab	L18S	2021-02-12	2021-08-06
NSP14_M57V	Orf1ab	M57V	2020-09-15	2021-01-05
NSP14_Q108stop	Orf1ab	Q108stop	2021-04-09	NA
NSP14_Q458E	Orf1ab	Q458E	2021-01-15	NA
NSP14_R212T	Orf1ab	R212T	2020-12-24	2021-01-21
NSP14_S28R	Orf1ab	S28R	2021-04-22	2021-05-24
NSP14_V181I	Orf1ab	V181I	2020-05-01	2020-07-15
NSP14_V91L	Orf1ab	V91L	2020-12-27	2021-04-30
NSP14_Y517del	Orf1ab	Y517del	2021-03-24	2021-11-13
NSP15_E220V	Orf1ab	E220V	2020-12-10	2021-01-19
NSP15_E304V	Orf1ab	E304V	2021-03-16	2021-08-24
NSP15_I168F	Orf1ab	I168F	2020-04-27	2021-08-11
NSP15_L167V	Orf1ab	L167V	2021-02-10	2021-04-09
NSP16_F245T	Orf1ab	F245T	2021-05-03	NA
NSP16_K141T	Orf1ab	K141T	2020-04-25	2020-05-21
NSP16_M270D	Orf1ab	M270D	2021-04-09	2021-04-28
NSP16_M42T	Orf1ab	M42T	2021-01-16	2021-02-26
NSP16_R86T	Orf1ab	R86T	2021-04-01	2021-10-15
NSP16_S200L	Orf1ab	S200L	2020-04-27	2020-05-28
Spike_C488S	Spike	C488S	2021-04-01	2021-05-09
Spike_C538F	Spike	C538F	2021-04-01	2021-05-18
Spike_C649W	Spike	C649W	2021-03-17	NA
Spike_E1182G	Spike	E1182G	2021-03-31	2021-04-12
Spike_E191stop	Spike	E191stop	2021-04-02	2021-04-09
Spike_E725V	Spike	E725V	2021-04-21	NA
Spike_G891C	Spike	G891C	2021-03-11	2021-08-23
Spike_I402T	Spike	I402T	2021-03-14	2021-08-04
Spike_L1197F	Spike	L1197F	2020-05-07	2020-07-18
Spike_N137K	Spike	N137K	2020-09-02	2020-10-13
Spike_N717H	Spike	N717H	2020-12-01	2020-12-04
Spike_Q409stop	Spike	Q409stop	2020-04-21	2020-07-17
Spike_Q935stop	Spike	Q935stop	2020-10-26	2021-08-13
Spike_S1003N	Spike	S1003N	2020-12-24	2021-05-18
Spike_S60F	Spike	S60F	2020-04-28	2020-07-14
Spike_V433D	Spike	V433D	2020-04-29	2021-12-22
Spike_V551A	Spike	V551A	2021-04-01	2021-08-13
Spike_W1212R	Spike	W1212R	2021-01-09	2021-01-18
Spike_W258R	Spike	W258R	2020-04-03	2020-05-13
Spike_Y837W	Spike	Y837W	2021-04-20	2021-04-27
NS3_S135F	NS3	S135F	2020-06-29	2020-07-14
NS3_T24M	NS3	T24M	2021-05-08	2021-05-13
E_F26S	E	F26S	2020-09-03	2020-09-14
E_N66I	E	N66I	2020-11-19	2021-02-18
E_R61P	E	R61P	2021-05-03	2021-05-14
E_V47A	E	V47A	2020-05-06	2021-08-16
M_A81P	M	A81P	2021-04-10	NA
M_L34R	M	L34R	2021-04-13	NA
M_N207del	M	N207del	2020-04-13	2021-07-21
M_T208del	M	T208del	2020-04-13	2021-11-08
NS6_T21P	NS6	T21P	2020-09-15	2021-02-15
NS6_V5M	NS6	V5M	2021-04-02	2021-05-06
NS7a_ins65LVLT	NS7a	ins65LVLT	2021-03-13	2021-05-06
NS7b_L20I	NS7b	L20I	2020-04-21	2020-07-21
NS8_A51I	NS8	A51I	2021-11-01	NA
NS8_C83Y	NS8	C83Y	2020-04-13	2020-12-05
NS8_K68Y	NS8	K68Y	2021-01-13	2021-02-22
NS8_N78D	NS8	N78D	2020-12-16	2021-02-14
NS8_S82F	NS8	S82F	2020-04-03	2020-07-04
NS8_Y105D	NS8	Y105D	2020-12-14	2020-12-18
N_F53V	N	F53V	2020-05-04	2021-12-22
N_G85A	N	G85A	2021-04-21	2021-06-24
N_L394F	N	L394F	2020-04-20	2020-05-08
N_W52L	N	W52L	2020-05-04	2020-11-01

## Sheet: Table  S5
Supplementary table 5: List of lineages first detected in Campania.
Pangolin designation	First collection date in Campania	First collection date outside Campania
B.1.1.187	2020-06-24	2020-07-08
B.1.177.75	2020-09-02	2020-09-21
B.1.177.88	2020-12-26	2021-01-21
C.18	2020-07-01	2020-09-09
P.1.1	2021-01-04	2021-01-07
Q.2	2020-12-15	2020-12-20

## Sheet: Table S6
Supplementary table 6: World distribution of lineages first detected in Campania.
	B.1.1.187	B.1.177.33	B.1.177.75	C.18	P.1.1
Italy (Campania)	87 (87)	506 (400)	658 (346)	348 (334)	2384 (637)
United Kingdom	14	64	18	2	9
Bulgaria	4	0	9	0	0
Finland	1	0	0	0	2
Argentina	0	0	0	0	4
Australia	0	1	0	0	0
Austria	0	1	4	0	0
Belgium	0	0	1	0	8
Bosnia and Herzegovina	0	0	0	0	2
Brazil	0	0	0	0	200
Chile	0	0	0	0	9
Colombia	0	0	0	0	2
Croatia	0	0	0	0	2
Denmark	0	1	6	1	6
Ecuador	0	0	0	0	3
France	0	3	1	5	13
French Guiana	0	0	0	0	1
Germany	0	16	243	0	289
Greece	0	0	0	0	1
Hong Kong	0	0	0	2	0
Iceland	0	7	2	0	0
Kosovo	0	0	1	0	0
Latvia	0	0	0	0	1
Lithuania	0	1	0	0	2
Luxembourg	0	1	1	0	46
Malta	0	0	0	0	7
Mexico	0	0	0	0	9
Norway	0	1	0	0	1
Peru	0	0	0	0	2
Philippines	0	0	0	0	1
Poland	0	0	0	0	12
Portugal	0	0	0	0	1
Romania	0	1	0	0	7
Serbia	0	0	2	0	0
Slovenia	0	2	0	3	3
South Korea	0	0	1	0	0
Spain	0	6	6	1	6
Sweden	0	1	0	1	0
Switzerland	0	12	19	11	12
Thailand	0	0	0	0	1
Turkey	0	0	0	0	4
USA	0	0	0	0	94
Total	106	624	972	374	3144

## Sheet: Table S7
Supplementary table 7: List of 161 genes correlated with viral load.
Gene	Correlation	P-value
IFI44L	-0.72377	2.72e-18
OAS2	-0.70729	1.66e-17
PARP9	-0.67231	2.6e-16
ISG15	-0.66887	5.66e-16
IFITM3	-0.66217	5.77e-16
IFIT1	-0.64625	4.16e-11
RSAD2	-0.6341	1.96e-11
RNF213	-0.62904	3.98e-14
XAF1	-0.61478	3.43e-13
IFI6	-0.61412	2.9e-13
ZNFX1	-0.61178	3.78e-13
DDX60L	-0.61158	4.2e-12
IFI44	-0.59707	2.13e-10
PARP14	-0.58377	6.08e-12
IFIT3	-0.5816	6.25e-11
HERC6	-0.58129	1e-09
MX1	-0.57415	1.97e-11
OAS3	-0.56969	6.18e-10
BST2	-0.56323	1.23e-10
OAS1	-0.5616	1.74e-10
SP100	-0.56117	5.67e-11
MX2	-0.55456	5.74e-10
GBP1	-0.55423	2.31e-10
HELZ2	-0.55367	4.05e-09
TRIM22	-0.54955	1.27e-09
IFIT2	-0.54894	7.01e-09
EPSTI1	-0.54688	5.3e-10
CMPK2	-0.54357	2.58e-08
STAT1	-0.53709	5.11e-10
IRF7	-0.52662	6.97e-08
UBE2L6	-0.52415	1.83e-09
NMI	-0.52251	9.19e-09
PARP12	-0.51299	3.77e-07
SAMD9	-0.51105	1.17e-08
NUB1	-0.50752	7.09e-09
EIF2AK2	-0.50716	7.29e-09
IFI27	-0.50542	8.36e-09
ZC3HAV1	-0.50519	8.51e-09
DDX60	-0.50337	5.14e-08
DTX3L	-0.5004	1.44e-08
PLSCR1	-0.5	7.56e-08
SLFN5	-0.49954	1.32e-08
C19orf66	-0.49884	9.49e-08
IFIH1	-0.49745	3.38e-07
LY6E	-0.49681	1.41e-08
IFI35	-0.49412	1.75e-07
PSMA3-AS1	-0.48864	5.3e-08
SMCHD1	-0.48183	7.5e-08
SP110	-0.47876	2.09e-07
XRN1	-0.47233	1.46e-07
BAZ1A	-0.47132	9.29e-08
PARP10	-0.47063	7.13e-06
HERC5	-0.46993	5e-06
ITGAL	-0.46538	8.18e-06
SP140L	-0.46334	2.37e-07
STAT2	-0.46247	6.01e-07
LARP7	-0.46092	1.92e-07
ZNF337	-0.45854	1.15e-05
ESF1	-0.45667	2.9e-07
LAP3	-0.45628	5.45e-07
ISG20	-0.45484	1.09e-06
HPS5	-0.45285	1.56e-06
GBP4	-0.45278	6.82e-07
NLRC5	-0.45145	9.4e-07
IRF1	-0.44564	5.36e-07
IFI16	-0.44482	6.34e-07
ZZZ3	-0.44251	2.56e-06
ARID4B	-0.44126	7.13e-07
IRF9	-0.43905	2.94e-05
SPATS2L	-0.43433	1.24e-06
TYMP	-0.43139	1.49e-06
BLNK	-0.43118	2.74e-05
LINC00685	-0.42721	3.31e-05
TAP1	-0.42338	4.99e-06
UTRN	-0.42245	2.32e-06
TAP2	-0.42033	5.93e-06
BCL2	-0.41823	6.15e-05
MLLT6	-0.41814	3.32e-06
NRDE2	-0.41754	7.66e-06
FUBP1	-0.41654	3.65e-06
GPATCH8	-0.41372	5.24e-06
SECTM1	-0.41324	2.35e-05
ZC3H13	-0.4118	4.38e-06
PPM1K	-0.41164	9.6e-06
USP15	-0.4116	8.73e-06
GALM	-0.41147	6.57e-06
LGALS9	-0.41118	4.54e-06
APOL6	-0.41017	4.81e-06
PHF11	-0.40992	8.7e-06
CD2	-0.40851	3.6e-05
C9orf114	-0.40774	1.19e-05
AMMECR1	-0.40688	5.18e-05
SPN	-0.40645	3.28e-05
IARS	-0.4059	2.79e-05
SAMD9L	-0.4057	8.28e-06
IL2RG	-0.40569	3.41e-05
PML	-0.40302	1.53e-05
TNFSF10	-0.40282	1.07e-05
FYB	-0.39961	1.16e-05
LRIF1	-0.39802	5.41e-05
PILRB	-0.39746	2.05e-05
ZC3H15	-0.39702	1.02e-05
TRIM25	-0.3963	1.99e-05
CDK11A	-0.39593	2.03e-05
NKTR	-0.39556	1.11e-05
PPP4R2	-0.39491	1.5e-05
UBA7	-0.3947	9.04e-05
ABCF1	-0.39432	1.19e-05
NF1	-0.39417	3.18e-05
HLA-E	-0.39277	1.29e-05
HRASLS2	-0.39263	7.6e-05
DDX27	-0.39102	1.55e-05
TARS	-0.39063	2.06e-05
SART3	-0.3901	1.94e-05
ARAP2	-0.38942	2.85e-05
AKAP13	-0.38872	1.62e-05
TMC6	-0.38854	7.7e-05
ATM	-0.38829	6.55e-05
CARD16	-0.38775	6.72e-05
CHORDC1	-0.38755	6.23e-05
KMT2B	-0.38455	3.09e-05
RUBCN	-0.38422	7.93e-05
BTN3A1	-0.38204	9.54e-05
MAU2	-0.38121	4.69e-05
RBCK1	-0.38058	3.78e-05
UBR2	-0.38058	5.26e-05
BDP1	-0.37853	2.79e-05
ZCCHC2	-0.37845	4.21e-05
DFFA	-0.37767	4.38e-05
USP8	-0.37764	2.93e-05
BAZ2A	-0.37647	3.11e-05
RAB10	-0.37588	3.77e-05
WARS	-0.37583	4.09e-05
GIGYF2	-0.37509	3.35e-05
HSP90AB1	-0.37464	3.42e-05
SUPT16H	-0.37359	3.91e-05
SRRM1	-0.37194	3.94e-05
ADAR	-0.37151	4.71e-05
LUC7L3	-0.37126	4.08e-05
TRIM14	-0.369	9.93e-05
DDX18	-0.36841	4.72e-05
TOP1	-0.36542	5.5e-05
STK4	-0.36503	5.6e-05
CWF19L2	-0.36437	5.79e-05
PRRC2C	-0.36427	5.82e-05
ELF1	-0.36294	6.23e-05
RANBP2	-0.36234	9.31e-05
SPEN	-0.36204	7.56e-05
HNRNPH3	-0.36115	7.33e-05
BOD1L1	-0.36104	6.85e-05
RSBN1L	-0.36011	7.17e-05
SETX	-0.3601	8.31e-05
ANKRD12	-0.35998	7.22e-05
KMT2E	-0.35945	7.41e-05
TAOK1	-0.35888	8.2e-05
SUZ12	-0.35721	9.56e-05
SYNRG	-0.35508	9.19e-05
PSMB8	-0.35471	9.35e-05
PPP2R2A	-0.3537	9.83e-05
SMARCA2	-0.35366	9.84e-05
PRPF38B	-0.35358	9.88e-05
